# Supplementary material for: Determining gene specificity from multivariate single-cell RNA sequencing data
Source: bioRxiv. 2025 Nov 23:2025.11.21.689845. Preprint. [Version 1] doi: 10.1101/2025.11.21.689845 (PMC12667802; doi:10.1101/2025.11.21.689845)
Supplement: Supplement 1 [file media-1.xlsx]

## Sheet: Contents
Contents
Table #	Contents
Supplementary table 1	Tas1r1 annotation in 4 assemblies
Supplementary table 2	Lists of clusters of genes specific to Male gonads and one other tissue in 8cube Rebboah et al. 2025 data
Supplementary table 3	List of clusters of genes specific to Liver in 8cube Rebboah et al. 2025 data
Supplementary table 4	GO analysis of genes specific to Female gonads and Male gonads in 8cube Rebboah et al. 2025 data
Supplementary table 5	GO analysis of genes specific to Kidney and Male gonads in 8cube Rebboah et al. 2025 data
Supplementary table 6	GO analysis of genes specific to Cortex, Hippocampus and Male gonads in 8cube Rebboah et al. 2025 data
Supplementary table 7	GO analysis of genes specific to Diencephalon, Pituitary and Male gonads in 8cube Rebboah et al. 2025 data
Supplementary table 8	GO analysis of genes specific to Liver in 8cube Rebboah et al. 2025 data
Supplementary table 9	List of genes in cluster 10 and 22 from age specificty analysis in developmental kidney Chen et al. 2025 data
Supplementary table 10	Gene set enrichment analysis (MSigDB) of genes in cluster 10 of age specificty analysis in developmental kidney Chen et al. 2025 data
Supplementary table 11	Gene set enrichment analysis (MSigDB) of genes in cluster 22 of age specificity analysis in developmental kidney Chen et al. 2025 data
Supplementary table 12	List of 105 genes highly variable by Celltype linked to Sex, Ancestry, and Age in human PBMC data

## Sheet: supplementary_table_1
Supplementary table 1- Tas1r1 annotation in 4 assemblies
Assembly	Gene Name	Locus	Gene Ensembl ID	Description
GRCm39	Tas1r1	4:152,112,371-152,123,025 (-)	ENSMUSG00000028950	taste receptor, type 1, member 1 [Source:MGI Symbol;Acc:MGI:1927505]
CAST_EiJ_v3	None	4:148,497,392-148,512,228 (-)	ENSTCUG00005031340	taste 1 receptor member 1 [Ensembl NN prediction with score 99.98%]
C57BL6J T2T	None	4:167014666–167025320 (-)	ENSMUSG00365039147	projection_parent_transcript "ENSMUST00000030792.2" - Tas1r1 transcript ID
CASTEiJ T2T	None	4:153,174,446-153,189,282 (-)	ENSTCUG00010015161	None

## Sheet: supplementary_table_2
Supplementary table 2- Lists of clusters of genes specific to Male gonads and one other tissue in 8cube Rebboah et al. 2025 data
Tissue (cluster number)
Female Gonads (cluster 31)	Kidney (cluster 24)	Cortex, Hippocampus (cluster 27)	Diencephalon, Pituitary (cluster 18)	Gastrocnemius (cluster 36)
Gm30414	Tfap2b	Gm16284	Gm5251	Ppp1r14bl
Gm29539	Gm28340	Gm37410	Gm17969	9830004L10Rik
Iqca	4930486I03Rik	Gm28784	1700101I19Rik	Gm2539
Gm18697	ENSMUSG00000121505.1	Gm24171	Nms	Gm47843
Pkp1	Gm37047	4930556I23Rik	D930019O06Rik	Gm47107
Gm36938	Gm19587	4930420N18Rik	4933402D24Rik	1700113H08Rik
Kif14	Gm5975	BC055402	A030014E15Rik	4930555G07Rik
Gm29486	Ihh	Ica1l	Alpi	Gm10764
Or6k6	Gm7539	Glrp1	Gm29372	Gm22588
Gm19058	Gm28888	ENSMUSG00000101373.3	A530053M12Rik	Calm4
Cenpf	Gm38277	Gm37552	Gm10538	Gm31126
Dtl	Prlh	Gm33994	Shcbp1l	Gm4130
Nek2	Mab21l4	Gm29515	Tbx19	Gm34586
4930543K20Rik	1700113B19Rik	4930452N14Rik	Or10j27	Gm41183
Gm18986	Gm17867	ENSMUSG00000121043	Gm38152	Pebp4
Cdk1	Gm47985	Gm48845	Gm17966	Gm36107
Derl3	Gm8947	Gm40603	Vash2	Gm9556
Vmn2r-ps92	Gm47995	Gm48854	Gm30570	Gm49632
Casp14	Gm47996	Gm18637	Gm48749	4933401D09Rik
E230014E18Rik	1700016C15Rik	Gm17542	4930598N05Rik	Gm49861
Hmmr	Gm5949	Gm4798	B230364G03Rik	Nfilz
1810065E05Rik	Gm47571	4930473O22Rik	Gm48297	Btnl5-ps
Or2av9	Gm7530	Gm47999	Gm7672	Gm15641
Or2t46	Gm18636	Gm47058	Gm32284	Gm34804
Dnah2os	Gm7097	Rpl6l	ENSMUSG00000120804	Spinkl
Shbg	Gm9877	Kcnmb4os2	Gm47045	Gm10542
Top2a	Gm15647	Gm47461	Gm34609	Tsga10ip
Kif18b	1700049L16Rik	Gm16321	Gm37438	Gm50212
Gm11640	Slc5a4a	Or6c209	Gm56224	Gm6684
Gm32443	1700009J07Rik	Gm12072	Gm1553	Gm46644
Agr2	Smim24	Gm12095	Gm48307	Wfdc5
Mis18bp1	Gm48460	9230009I02Rik	Gm47600	ENSMUSG00000120642
Lrr1	Gm48463	Gm9837	Gm47966	Pmp2
Gm48196	Gm48464	Gm56146	Gm12598	Gm4861
4930458K08Rik	Gm48465	Bhlha9	Gm12047	4933428C19Rik
ENSMUSG00000120447	Gm48466	Gm11190	Gm12118	Gm11482
Serpina3a	Gm48108	ENSMUSG00000120103	Gm12119	Lin28a
Slc28a3	Gm48867	Gjd3	Gm12130	Catsper4
Gm36426	Gm47671	1700092K14Rik	Gm12179	Gm15469
Ccnb1	Alx1	Gm48076	Or2ab1	Chrna9
Gm34059	Gm17028	Gm4928	Gm12292	Gm7556
Gm18072	Gm23105	Gm9202	Gm12344	Gm31579
1700024G13Rik	Gm8873	Gm9255	Krtap16-1	Gm44294
Dlgap5	Sun3	Gm7745	Krt17	1700025L06Rik
Ear6	Gm11992	Gm19001	Efcab15	BC048679
Gm36382	1810063I02Rik	Gm29587	Spata32	Gm31545
Esco2	Tmem238l	4930423C22Rik	Gm11650	4831440D22Rik
Gm20667	E230016K23Rik	Gm40552	Or51q1b-ps1	Or2n2-ps1
Cdca2	Gm11538	Gm35326	Gm11681	Gm16142
Gm49106	Cntd1	Gm55101	Gm39468	Rhox3b-ps
Gm18889	ENSMUSG00000110170.2	Prl7c1	4930519A11Rik	Rhox3e
Gm29904	Gm11793	Gm20751	Gm48504	Asb12
Amhr2	Gm40394	Gm6056	ENSMUSG00000120751	Gm14943
Adgrg7	Gm19309	Gm29431	Gm47488
Gm30695	Gm48823	Neurog1	Gm7550
Gm49617	Gm46992	4930415C11Rik	Gm19990
Dcpp3	Serpina1f	Gm34354	Gm19176
Tekt4	Serpina3b	Gm34721	Gm47489
Gm46573	Tcl1b4	Gm34788	Gm47491
Gm44501	4930425K24Rik	Gm4810	Gm32296
Tcte1	Calml3	Gm15290	Gm29508
Gm18138	Or2p2	4933413L06Rik	Gsc
Ndc80	Gpx6	Gm10408	Gm49732
Gm31759	H2bc12	Gm10398	Gm3234
1700106O07Rik	Vmn1r189	Gm38408	ENSMUSG00000120578
Gm23125	4933404K08Rik	Cdhr1	Gm17421
Gm50040	Fam217a	Gm20642	Gm48491
Gm4833	Tex56	Ptgdr	Gm47151
Cdc25c	Tfap2a	Egr3	Gm33630
Scgb3a2	Gm26688	Gm48930	4930471G24Rik
Zfp474	Gm47067	Gm49225	Or14p1
Ska1	Gm6245	Gm18367	Gm48819
Cep55	Gm27007	Gm17613	Gm47656
Gm37243	Gm27036	Gm49127	8030423J24Rik
Gm56384	Gm47792	Gm38341	Gm32351
Gm56386	Gm906	Marchf11	C430039J16Rik
Bub1b	Gm26651	Gm41322	Gm18142
Bub1	Pfn3	Elfn2	Gm16434
Ckap2l	2010203P06Rik	9430014N10Rik	Gm21560
Svs6	Gm48287	Gm36560	Gm3275
Svs5	Gm35215	1700003L19Rik	Gm3239
Aadacl2fm3	Gm2534	Gm49695	Gm3095
Rpl36-ps7	Gm30551	1700010K23Rik	1700110I01Rik
Gm9515	Depdc1b	4933411O13Rik	Gm5203
Gm12499	Gm15324	Gm18495	Gm2832
Gm11833	Gm19018	A730009L09Rik	Gm8024
Gm12695	2610318M16Rik	Gm49806	Gm8032
Gm12738	Gm8122	1700030A11Rik	Gm49873
Cdc20	ENSMUSG00000121404	Cpne5	Gm8104
ENSMUSG00000120991	Gm8126	4930480K15Rik	Gm7233
Gm12872	Gm8138	Gm37013	Or4n5
Dnali1	Gm5799	Gm36858	Or11g24
Gm13074	Eddm3b	Pcdha11	Or11g7
Gm21655	Rnf212b	Gm18150	Or10g1
Gm21663	Gm41162	Pcdha12	Gm18073
Gm7361	Gm37762	Gm19035	Gm17232
Fam166c	Gm8139	Pcdhac1	Gm19222
Spata18	Gm5219	Gm31205	Gm19216
Prol1	Gm19276	Gm38695	Gm16677
Vmn2r9	Gm49285	A730085E03Rik	Gm9748
Gm20629	4930518I17Rik	Catsperz	Gm49046
Gm10417	Gm34150	Or5an1b	Gm49237
Gm18595	Gm49282	Gm28228	D130009I18Rik
Kntc1	Gm16136	Gm13383	Gm32093
Igkv1-35	Gm16137	4930447M23Rik	Zic5
Gm18973	Gm20150	Gm13347	ENSMUSG00000120496
ENSMUSG00000120853	ENSMUSG00000120356	Fibcd1	Gm49191
Klk1b24	Gm17189	Or8k3	4930413F20Rik
Gm9712	Ly6f	Or4c109	Gm27242
Ticrr	Gm36245	Or4c111	Gm18155
Prc1	Gm5475	Gm10805	Scrt1
Or14c43	Gm5768	Or4g16	Gm34095
Dnajb13	ENSMUSG00000120550	Gm14041	Mlc1
Dnah3	Gm6029	Gm14218	4930588J15Rik
Gm45889	Smbd1	Gm14065	1700129L04Rik
Gm2448	Zpld1	Gm6182	Col2a1
Tex15	ENSMUSG00000121375	Gm37136	Ccdc184
Gm45714	Fam243	Gm18611	C1ql4
Gm45332	Gm49780	Gm9831	Rimbp3
Cmtm1	Bicdl2	Gm6706	4930483P17Rik
Gm22701	Abca17	Spopfm2	Rtp1
Or7g25	Nhlrc4	Gm12433	Gm18236
Or7g27	Armc12	Gm9273	Gm24879
Gm1113	Cryaa	Gm42891	1110008E08Rik
Gm47186	Gm50225	Gm34139	1700122H20Rik
ENSMUSG00000120724	Gm50000	Gm15400	Vmn2r-ps116
Hoatz	Hsf2bp	Gm33758	Vmn1r231
Ccdc33	Gm55912	Gm38006	Vmn1r232
Ttk	Gm20461	Gm11873	Rpl9-ps9
Col6a4	Ubd	Gm11897	H2-M10.4
Gm47148	Mymx	Fam205c	Or2i1
Gata1	Gm8390	BB031773	Gm18833
Gm53006	Npy6r	Gm12805	Esp6
Gm8107	Gm3744	Gm12882	A730006G06Rik
Gm8111	Gm4402	Gm12916	Gm27217
Gm14631	9030625G05Rik	1700021L23Rik	4930583I09Rik
	Gm50290	4933435F18Rik	Gm19183
	Gm50291	Hmgb4os	Gm7527
	4933401L05Rik	Gpr3	Gm33948
	1810058N15Rik	Pla2g2a	Gm7930
	Naaladl1	Gm29367	2310026I22Rik
	Gm16437	1110060G06Rik	Pcdha1
	Pga5	Gm5555	Pcdha2
	Gm50150	Gm43837	Pcdha3
	Gm20395	2310003L06Rik	Gm37446
	1700039E22Rik	4930467D21Rik	4933407I08Rik
	Gm30381	4930405H06Rik	Raxos1
	Vwa2	Gm43249	Loxhd1
	Gm18161	Gm32736	Gm50292
	9230102O04Rik	Lpcat2b	ENSMUSG00000120297
	Gm6587	Gm26953	2210420H20Rik
	Il1f10	Gal3st4	Gm50356
	Rnf224	Trpv6	Foxb2
	Gm14396	Gm15573	Cyp2c65
	Hoxd3	Vmn1r14	Pkd2l1
	Gm13652	Vmn1r-ps18	Gm50282
	Gm13669	Gm38839	Gm2639
	Large2	Gm44278	Gm13188
	Ehf	Gm44336	1700080N15Rik
	Or4f14c	Ano2	Gm55687
	Gm14138	Gm55144	Gm13266
	Ppp1r14d	Gm15778	Gm13324
	Prom2	Gm44580	Carlr
	Gm14232	Or6z6	ENSMUSG00000121194
	Gm14101	Bsph2-ps	9430097D07Rik
	Gm14100	Pnma8a	Pip5kl1
	Defb26	Gm15570	Dapl1
	Wfdc15b	Gm31941	Gm22652
	Gm14269	Gm44795	Gm13755
	ENSMUSG00000120040	Gm44724	Or5w22
	1700010I02Rik	Or52m1	Or10ag60
	Gm8957	Or51aa2	Rag1
	Gpr160	Or51b17	Gm14978
	Gm34240	Or52e15	4930583P06Rik
	Dcst1	4933432K03Rik	Erv3
	ENSMUSG00000120868	1700025J12Rik	Gm14093
	4930442L01Rik	Or13a24	Nkx2-4
	4930573H18Rik	Or13a28	Rspo4
	Gm43222	Gm45075	Gm21850
	Eps8l3	Gm33175	Spag4
	Gm43745	Gm6203	Gm14268
	Gm18916	Gm20948	Gm14250
	Gm35585	Ccdc110	Bcas1os2
	Gm9682	Gm45389	Gm14271
	Gm56230	Gm15881	Cdh26
	Gm12414	Gm7948	Gm14343
	Gm12421	1700093P08Rik	Bhlhe23
	Gm12825	Gm45430	Gm14489
	Gm15741	Gm47559	Gm37647
	Cyp4a29	Gm36974	Gm19175
	Cyp4b1-ps1	Or8c20	Gm6505
	Tspan1	Or8g54	Gm22165
	Gm12962	Gm48945	Gm29999
	Gm13081	4933407I05Rik	Gm7115
	Hes2	Gm33125	Ttc24
	Ttll10	Chrna5	Gm42677
	Gm13648	Gm7787	Gm42681
	Gm6673	Gm27159	Gm9857
	Gm42716	Gm47499	Gm28543
	4930448I18Rik	Gm19228	Gm27195
	Gm7205	1700063H06Rik	Gm9397
	Gm17182	4921534H16Rik	1700015C17Rik
	Gm55980	Gm37974	Gm42540
	5430427N15Rik	Gm37201	Gm11877
	Gm42473	Gm36367	Gm12752
	Gm43342	Prr32	Fam221b
	Adam1b	Gm15010	Ppp3r2
	Cldn4	Gm8832	Cct3-ps1
	Gm15593		Ifna2
	Rncr4		Ifnab
	Cpvl		Gm13273
	4930533I22Rik		Gm12787
	Gm45193		Dmrta2os
	1700065L07Rik		Gm12806
	Gm7812		Gm13061
	Gm9871		Gm13007
	1700015O11Rik		Vwa5b1
	Fxyd4		Gm13029
	Gm43124		Gm13017
	ENSMUSG00000121488.1		Gm13223
	Gm44821		Fbxo2
	Mill1		Hes3
	Ceacam19		ENSMUSG00000121000
	4933402C06Rik		Gm13112
	Ccnb1-ps		Pttg1ip2
	Klk15		Gm32102
	Klk1b7-ps		Mnx1
	Klk1b9		Gm26560
	Klk1b11		Gm7181
	Klk1b3		Gm42665
	Klk1b5		Gm7494
	Gm45004		Gm43564
	Rhcg		1700063O14Rik
	Gm45170		Gm26519
	Prss23os		Gm55075
	Or2ag12		Gm42488
	Gm9132		Ccdc121rt2
	Gm37518		Gm43353
	Gm32486		Ywhaq-ps2
	Gm45271		4930430O22Rik
	Gm31727		Gm42654
	4930579M01Rik		1700030N18Rik
	Gm45650		Srrm3os
	Gm15354		Gm43720
	Gm36325		Cyp2w1
	Gm10286		Gm13781
	1600027J07Rik		Klf14
	Ces2f		Or2a54
	Tmed6		Or2a7
	1700018P08Rik		Or2a51
	Glb1l2		Gm18484
	Gm16071		Gm6352
	Gm47475		Vmn1r29
	4930461G14Rik		Gm44071
	Gm7589		Gm8566
	Gm47790		Gm44475
	Gm47795		Gm7424
	Gm39380		Or6d13
	Gm29139		Gm44056
	1700057G04Rik		Gm14329
	Gm18291		Or2bd2
	Gm34397		Zim3
	Gm15007		Aurkc
	Samt2b		Gm44583
	Asb9		Gm45032
	Gm28588		Erfl
			Gm44617
			Gm29326
			Klk1b16
			Gm45134
			Slc6a16
			Nell1os
			Gm44979
			Gm18908
			Gm38584
			9330171B17Rik
			Gm45557
			Or56a41
			Gm45885
			Or2d2
			Gm9105
			1700095J03Rik
			Trim66
			E130201H02Rik
			Gm45671
			Gm36849
			Gm9347
			ENSMUSG00000120683
			ENSMUSG00000120649
			Gm44621
			Gm33326
			Gm39158
			B930018H19Rik
			ENSMUSG00000120666
			Gm6011
			Gm45659
			Gm45829
			Gm45696
			Gm45321
			Gm8679
			Stambp-ps2
			1700020G03Rik
			Gm39288
			Gm8079
			4930505O20Rik
			4930579O11Rik
			Clgn
			Gm27246
			Gm2694
			1700120C18Rik
			Gm45639
			Gm45638
			Gm35963
			Gm45766
			4933406B17Rik
			D030068K23Rik
			Pmfbp1
			Cbx3-ps8
			Gm47105
			Kdm4dl
			Ddx25
			Or8d4
			Gm47141
			Gm34004
			Gm47262
			Gm27230
			Gm28622
			Gm18015
			5730403I07Rik
			Gm35548
			Gm37457
			Gm37040
			Gm28652
			A730094K22Rik
			Gm47757
			Sox14
			Gm31326
			n-R5s88
			Gm37945
			Gm37582
			Gm9451
			Gm54843
			Gm17118
			Gm35025
			4930593C16Rik
			Gm9429
			Ssxb8
			Or5bh3
			Vgll1
			Zic3
			4930447F04Rik
			Gpr50
			Gm18336
			Gm14695
			ENSMUSG00000043549.14
			Dmrtc1a
			Gm4993
			Platr21
			Gm15002
			Gm15060
			Gm8595
			Rnf138rt1
			ENSMUSG00000091749.9

## Sheet: supplementary_table_3
Supplementary table 3- List of clusters of genes specific to Liver in 8cube Rebboah et al. 2025 data
Liver (cluster 26)
Gm38049
ENSMUSG00000120337
Cps1
Agxt
ENSMUSG00000098306.10
Gm24086
Nr1i3
Apoa2
Gm38051
Apcs
Arg1
Sult3a1
Pla2g12b
Amdhd1
Anapc15-ps
Gm40770
Gm36041
Inhbe
Inhbc
Rdh7
Hsd17b6
Apon
Apof
9030616G12Rik
ENSMUSG00000120066
Gm12188
Leap2
Asgr1
Gm44787
Wfdc21
Gm48660
ENSMUSG00000120821
Slc10a1
Serpina1b
Gm8893
Serpina1c
Serpina11
ENSMUSG00000120841
Serpina4-ps1
Serpina3k
Akr1c6
Gm48010
Gm36264
Gm11338
Gm23340
Gm11341
Gm37698
Gm37872
F12
Lect2
Gm19108
Itih4
Gdf2
Gm47885
Mat1a
Gm49137
C9
Gm54406
Gm20688
Tmprss6
Cyp2d10
Gm49421
Gm49431
Cyp2d13
ENSMUSG00000119999
Cyp2d35-ps
Cyp2d36-ps
ENSMUSG00000121506
ENSMUSG00000121507
Cyp2d40
Ahsg
Gm46545
Gm31583
Cpn2
Plg
Gm49775
Pglyrp2
Abcg5
Abcg8
Gm18832
ENSMUSG00000120725
ENSMUSG00000120682
Gm29966
Mbl2
ENSMUSG00000121373.1
Cyp2c29
Cyp2c39
Cyp2c67
Cyp2c68
Cyp2c40
Cyp2c37
Cyp2c54
Cyp2c50
Cyp2c70
ENSMUSG00000120033
ENSMUSG00000120577
Hc
ENSMUSG00000120739
Gm13614
F2
ENSMUSG00000120918
Tdo2
Asic5
Fgg
Fgb
ENSMUSG00000120363
Gm25080
ENSMUSG00000121473.1
Gm11798
Cyp7a1
Gm12365
Mup7
Mup-ps1
Mup-ps2
Mup8
Mup9
Mup-ps4
Mup1
Gm13773
Mup10
Mup11
Mup-ps7
Mup12
Mup-ps8
Mup22
Gm21286
Mup-ps9
Mup13
Mup-ps10
Mup14
Mup15
Mup-ps12
Mup16
Mup-ps13
Mup17
Mup-ps14
Mup18
Mup-ps15
Mup19
Gm13775
Mup-ps16
Mup-ps19
Mup-ps20
Mup-ps21
Mup20
Mup3
Gm12909
Gm12910
Mup21
Ugt2b1
Ugt2b35
Gm18635
Ugt2b36
Gm43368
Alb
Gm43449
Sds
Gm15502
Cyp3a16
Cyp3a41b
Selenok-ps7
Cyp3a63-ps
Cyp3a41a
Gm43626
Cyp3a44
Gm19089
Cyp3a11
Cyp3a25
Cyp3a59
Urad
Gngt1
Pon1
Fabp1
Clec4f
Rpl28-ps4
Mug4-ps
Gm10319
Slco1b2
Gm3104
Gm18198
Gm6727
Gm44451
Gm44459
Zbed4-ps2
Sult2a1
Kat6b-ps2
Sult2a-ps2
Tmem167-ps2
Crs-ps
Sult2a8
ENSMUSG00000120336
Obox4-ps3
Zfp-ps
Apoc2
Gm44651
Gm29920
Cyp2b9
Cyp2a22
Cyp2a12
Gm50480
Hamp2
Hamp
Saa4
Mrgprb12-ps
1810008I18Rik
Hpx
Gm45301
ENSMUSG00000120501
Fgl1
Gm30931
Ces1c
Gm45910
Gm7208
Ces3a
Ces3b
Tat
ENSMUSG00000119971
Gm31717
ENSMUSG00000120281
Apoa5
Gm47544
Cyp1a2
Gm20649
Gm22866
Mst1
Cyp8b1
Otc
Gm9435
Rgn
F9

## Sheet: supplementary_table_4
Supplementary table 4- GO analysis of genes specific to Female gonads and Male gonads in 8cube Rebboah et al. 2025 data
source	native	name	p_value	significant	description	term_size	query_size	intersection_size	effective_domain_size	precision	recall	query	parents	intersections	evidences
GO:BP	GO:0007059	chromosome segregation	4.03335e-14	TRUE	"The process in which genetic material, in the form of chromosomes, is organized into specific structures and then physically separated and apportioned to two or more sets. In eukaryotes, chromosome segregation begins with the condensation of chromosomes, includes chromosome separation, and ends when chromosomes have completed movement to the spindle poles." [GOC:jl, GOC:mah, GOC:mtg_cell_cycle, …	407	69	18	25907	0.26087	0.044226	query_1	['GO:0022402']	['KIF14', 'CENPF', 'NEK2', 'CDK1', 'TOP2A', 'KIF18B', 'CCNB1', 'ESCO2', 'CDCA2', 'NDC80', 'SKA1', 'BUB1B', 'BUB1', 'CDC20', 'KNTC1', 'PRC1', 'TEX15', 'TTK']	[['ISS', 'IEA'], ['IBA', 'IEA'], ['IMP', 'ISS', 'IBA', 'IEA'], ['ISS', 'IEA'], ['IDA', 'IMP', 'IBA', 'TAS', 'IEA'], ['IBA'], ['IBA', 'IEA'], ['IMP'], ['IDA', 'IBA'], ['IMP', 'IGI', 'ISS', 'ISO', 'IBA', 'NAS', 'IEA'], ['IEA'], ['IGI', 'ISS', 'IBA', 'NAS', 'IEA'], ['IEA'], ['IDA', 'IMP', 'NAS', 'IEA'], ['IBA', 'IEA'], ['IBA'], ['IMP', 'IBA', 'IEA'], ['IMP', 'IBA', 'IEA']]
GO:BP	GO:0098813	nuclear chromosome segregation	2.69991e-13	TRUE	"The process in which genetic material, in the form of nuclear chromosomes, is organized into specific structures and then physically separated and apportioned to two or more sets. Nuclear chromosome segregation begins with the condensation of chromosomes, includes chromosome separation, and ends when chromosomes have completed movement to the spindle poles." [GOC:dos]	310	69	16	25907	0.231884	0.0516129	query_1	['GO:0007059']	['KIF14', 'CENPF', 'NEK2', 'CDK1', 'TOP2A', 'KIF18B', 'CCNB1', 'NDC80', 'SKA1', 'BUB1B', 'BUB1', 'CDC20', 'KNTC1', 'PRC1', 'TEX15', 'TTK']	[['ISS', 'IEA'], ['IBA', 'IEA'], ['IMP', 'ISS', 'IEA'], ['ISS', 'IEA'], ['IBA', 'TAS'], ['IBA'], ['IBA', 'IEA'], ['IMP', 'IGI', 'ISS', 'ISO', 'IBA', 'NAS', 'IEA'], ['IEA'], ['IGI', 'ISS', 'IBA', 'NAS', 'IEA'], ['IEA'], ['IDA', 'IMP', 'NAS', 'IEA'], ['IBA', 'IEA'], ['IBA'], ['IMP', 'IBA', 'IEA'], ['IMP', 'IBA', 'IEA']]
GO:BP	GO:0000819	sister chromatid segregation	1.17663e-12	TRUE	"The cell cycle process in which sister chromatids are organized and then physically separated and apportioned to two or more sets." [GOC:ai, GOC:elh]	217	69	14	25907	0.202899	0.0645161	query_1	['GO:0051276', 'GO:0098813']	['KIF14', 'NEK2', 'CDK1', 'TOP2A', 'KIF18B', 'CCNB1', 'NDC80', 'SKA1', 'BUB1B', 'BUB1', 'CDC20', 'KNTC1', 'PRC1', 'TTK']	[['ISS', 'IEA'], ['IMP'], ['ISS', 'IEA'], ['IBA'], ['IBA'], ['IBA', 'IEA'], ['ISS', 'ISO', 'IBA', 'NAS', 'IEA'], ['IEA'], ['IGI', 'ISS', 'IBA', 'NAS', 'IEA'], ['IEA'], ['IDA', 'IMP', 'NAS', 'IEA'], ['IBA', 'IEA'], ['IBA'], ['IMP', 'IBA', 'IEA']]
GO:BP	GO:0000070	mitotic sister chromatid segregation	3.02588e-12	TRUE	"The cell cycle process in which replicated homologous chromosomes are organized and then physically separated and apportioned to two sets during the mitotic cell cycle. Each replicated chromosome, composed of two sister chromatids, aligns at the cell equator, paired with its homologous partner. One homolog of each morphologic type goes into each of the resulting chromosome sets." [GOC:ai, GOC:jl]	179	69	13	25907	0.188406	0.0726257	query_1	['GO:0000819', 'GO:0140014', 'GO:1903047']	['KIF14', 'NEK2', 'CDK1', 'KIF18B', 'CCNB1', 'NDC80', 'SKA1', 'BUB1B', 'BUB1', 'CDC20', 'KNTC1', 'PRC1', 'TTK']	[['ISS', 'IEA'], ['IMP'], ['ISS', 'IEA'], ['IBA'], ['IBA', 'IEA'], ['ISS', 'ISO', 'IBA', 'NAS', 'IEA'], ['IEA'], ['ISS', 'IBA', 'NAS', 'IEA'], ['IEA'], ['IMP', 'NAS', 'IEA'], ['IBA', 'IEA'], ['IBA'], ['IMP', 'IBA', 'IEA']]
GO:BP	GO:0140014	mitotic nuclear division	1.80138e-11	TRUE	"A mitotic cell cycle process comprising the steps by which the nucleus of a eukaryotic cell divides; the process involves condensation of chromosomal DNA into a highly compacted form. Canonically, mitosis produces two daughter nuclei whose chromosome complement is identical to that of the mother cell." [ISBN:0198547684]	264	69	14	25907	0.202899	0.0530303	query_1	['GO:0000280', 'GO:1903047']	['KIF14', 'NEK2', 'CDK1', 'KIF18B', 'CCNB1', 'CDCA2', 'NDC80', 'SKA1', 'BUB1B', 'BUB1', 'CDC20', 'KNTC1', 'PRC1', 'TTK']	[['ISS', 'IEA'], ['IMP', 'ISS', 'IEA'], ['ISS', 'IEA'], ['IBA'], ['IBA', 'IEA'], ['IBA'], ['ISS', 'ISO', 'IBA', 'NAS', 'IEA'], ['IEA'], ['ISS', 'IBA', 'NAS', 'IEA'], ['IEA'], ['IMP', 'NAS', 'IEA'], ['IBA', 'IEA'], ['IBA'], ['IMP', 'IBA', 'IEA']]
GO:BP	GO:1903047	mitotic cell cycle process	4.07366e-11	TRUE	"A process that is part of the mitotic cell cycle." [GO_REF:0000060, GOC:mtg_cell_cycle, GOC:TermGenie]	707	69	19	25907	0.275362	0.0268741	query_1	['GO:0000278', 'GO:0022402']	['KIF14', 'CENPF', 'DTL', 'NEK2', 'CDK1', 'KIF18B', 'CCNB1', 'CDCA2', 'NDC80', 'CDC25C', 'SKA1', 'CEP55', 'BUB1B', 'BUB1', 'CDC20', 'KNTC1', 'TICRR', 'PRC1', 'TTK']	[['ISS', 'IEA'], ['IBA', 'IEA'], ['ISS', 'IBA', 'IEA'], ['IMP', 'ISS', 'IEA'], ['IDA', 'IMP', 'ISS', 'IBA', 'NAS', 'IEA'], ['IBA'], ['IBA', 'IEA'], ['IBA'], ['ISS', 'ISO', 'IBA', 'NAS', 'IEA'], ['IBA', 'IEA'], ['IEA'], ['ISO', 'IBA', 'IEA'], ['IGI', 'ISS', 'IBA', 'NAS', 'IEA'], ['IEA'], ['IMP', 'NAS', 'IEA'], ['IBA', 'IEA'], ['ISS', 'IBA', 'IEA'], ['IBA'], ['IMP', 'IBA', 'IEA']]
GO:BP	GO:0000280	nuclear division	6.6236e-11	TRUE	"The division of a cell nucleus into two nuclei, with DNA and other nuclear contents distributed between the daughter nuclei." [GOC:mah]	441	69	16	25907	0.231884	0.0362812	query_1	['GO:0048285']	['KIF14', 'NEK2', 'CDK1', 'TOP2A', 'KIF18B', 'CCNB1', 'CDCA2', 'NDC80', 'SKA1', 'BUB1B', 'BUB1', 'CDC20', 'KNTC1', 'PRC1', 'TEX15', 'TTK']	[['ISS', 'IEA'], ['IMP', 'ISS', 'IEA'], ['ISS', 'IEA'], ['IMP', 'IBA', 'TAS'], ['IBA'], ['IBA', 'IEA'], ['IBA'], ['IMP', 'IGI', 'ISS', 'ISO', 'IBA', 'NAS', 'IEA'], ['IEA'], ['ISS', 'IBA', 'NAS', 'IEA'], ['IEA'], ['IMP', 'IGI', 'NAS', 'IEA'], ['IBA', 'IEA'], ['IBA'], ['IMP', 'IBA', 'IEA'], ['IMP', 'IBA', 'IEA']]
GO:BP	GO:0033047	regulation of mitotic sister chromatid segregation	7.84533e-11	TRUE	"Any process that modulates the frequency, rate or extent of sister chromatid segregation during mitosis." [GOC:mah]	58	69	9	25907	0.130435	0.155172	query_1	['GO:0000070', 'GO:0033045']	['CDK1', 'CCNB1', 'NDC80', 'SKA1', 'BUB1B', 'BUB1', 'CDC20', 'KNTC1', 'TTK']	[['ISS', 'IEA'], ['IEA'], ['ISS', 'NAS', 'IEA'], ['IEA'], ['ISS', 'IBA', 'NAS', 'IEA'], ['IEA'], ['NAS'], ['IBA', 'IEA'], ['IMP', 'IBA', 'IEA']]
GO:BP	GO:0007093	mitotic cell cycle checkpoint signaling	1.26442e-10	TRUE	"A signaling process that ensures accurate chromosome replication and segregation by preventing progression through a mitotic cell cycle until conditions are suitable for the cell to proceed to the next stage." [GOC:mtg_cell_cycle]	133	69	11	25907	0.15942	0.0827068	query_1	['GO:0000075', 'GO:0045930', 'GO:1903047']	['DTL', 'CDK1', 'CCNB1', 'NDC80', 'SKA1', 'BUB1B', 'BUB1', 'CDC20', 'KNTC1', 'TICRR', 'TTK']	[['ISS', 'IBA', 'IEA'], ['IDA', 'IBA'], ['IEA'], ['ISS', 'NAS', 'IEA'], ['IEA'], ['ISS', 'IBA', 'NAS', 'IEA'], ['IEA'], ['NAS'], ['IBA', 'IEA'], ['ISS', 'IBA', 'IEA'], ['IMP', 'IBA', 'IEA']]
GO:CC	GO:0000775	chromosome, centromeric region	1.54116e-10	TRUE	"The region of a chromosome that includes the centromeric DNA and associated proteins. In monocentric chromosomes, this region corresponds to a single area of the chromosome, whereas in holocentric chromosomes, it is evenly distributed along the chromosome." [GOC:cjm, GOC:elh, GOC:kmv, GOC:pr]	273	73	13	26207	0.178082	0.047619	query_1	['GO:0098687']	['CENPF', 'NEK2', 'TOP2A', 'MIS18BP1', 'CCNB1', 'ESCO2', 'NDC80', 'SKA1', 'BUB1B', 'BUB1', 'CDC20', 'KNTC1', 'TTK']	[['ISO', 'IBA', 'IEA'], ['IEA'], ['IDA'], ['IBA', 'IEA'], ['IEA'], ['IDA'], ['IDA', 'ISS', 'ISO', 'IBA', 'NAS', 'IEA'], ['IEA'], ['IDA', 'IMP', 'ISS', 'ISO', 'IBA', 'IEA'], ['IEA'], ['IDA', 'IEA'], ['IBA', 'IEA'], ['IDA', 'IBA']]
GO:BP	GO:1901990	regulation of mitotic cell cycle phase transition	3.00114e-10	TRUE	"Any process that modulates the frequency, rate or extent of mitotic cell cycle phase transition." [GOC:mtg_cell_cycle, GOC:TermGenie, PMID:22841721]	324	69	14	25907	0.202899	0.0432099	query_1	['GO:0007346', 'GO:0044772', 'GO:1901987']	['KIF14', 'CENPF', 'DTL', 'CDK1', 'CCNB1', 'NDC80', 'CDC25C', 'SKA1', 'BUB1B', 'BUB1', 'CDC20', 'KNTC1', 'TICRR', 'TTK']	[['ISS', 'IEA'], ['IBA', 'IEA'], ['ISS', 'IBA', 'IEA'], ['IDA', 'IBA', 'IEA'], ['IEA'], ['ISS', 'NAS', 'IEA'], ['IBA'], ['IEA'], ['ISS', 'IBA', 'NAS', 'IEA'], ['IEA'], ['NAS', 'IEA'], ['IBA', 'IEA'], ['ISS', 'IBA', 'IEA'], ['IMP', 'IBA', 'IEA']]
KEGG	KEGG:04110	Cell cycle	3.30268e-10	TRUE	Cell cycle	155	26	10	9330	0.384615	0.0645161	query_1	['KEGG:00000']	['CDK1', 'CCNB1', 'ESCO2', 'NDC80', 'CDC25C', 'BUB1B', 'BUB1', 'CDC20', 'TICRR', 'TTK']	[['KEGG'], ['KEGG'], ['KEGG'], ['KEGG'], ['KEGG'], ['KEGG'], ['KEGG'], ['KEGG'], ['KEGG'], ['KEGG']]
GO:BP	GO:0048285	organelle fission	3.78172e-10	TRUE	"The creation of two or more organelles by division of one organelle." [GOC:jid]	494	69	16	25907	0.231884	0.0323887	query_1	['GO:0006996']	['KIF14', 'NEK2', 'CDK1', 'TOP2A', 'KIF18B', 'CCNB1', 'CDCA2', 'NDC80', 'SKA1', 'BUB1B', 'BUB1', 'CDC20', 'KNTC1', 'PRC1', 'TEX15', 'TTK']	[['ISS', 'IEA'], ['IMP', 'ISS', 'IEA'], ['ISS', 'IEA'], ['IMP', 'IBA', 'TAS'], ['IBA'], ['IBA', 'IEA'], ['IBA'], ['IMP', 'IGI', 'ISS', 'ISO', 'IBA', 'NAS', 'IEA'], ['IEA'], ['ISS', 'IBA', 'NAS', 'IEA'], ['IEA'], ['IMP', 'IGI', 'NAS', 'IEA'], ['IBA', 'IEA'], ['IBA'], ['IMP', 'IBA', 'IEA'], ['IMP', 'IBA', 'IEA']]
GO:BP	GO:0000278	mitotic cell cycle	7.84941e-10	TRUE	"Progression through the phases of the mitotic cell cycle, the most common eukaryotic cell cycle, which canonically comprises four successive phases called G1, S, G2, and M and includes replication of the genome and the subsequent segregation of chromosomes into daughter cells. In some variant cell cycles nuclear replication or nuclear division may not be followed by cell division, or G1 and G2 p…	835	69	19	25907	0.275362	0.0227545	query_1	['GO:0007049']	['KIF14', 'CENPF', 'DTL', 'NEK2', 'CDK1', 'KIF18B', 'CCNB1', 'CDCA2', 'NDC80', 'CDC25C', 'SKA1', 'CEP55', 'BUB1B', 'BUB1', 'CDC20', 'KNTC1', 'TICRR', 'PRC1', 'TTK']	[['ISS', 'IEA'], ['IBA', 'IEA'], ['ISS', 'IBA', 'IEA'], ['IMP', 'ISS', 'IEA'], ['IDA', 'IMP', 'ISS', 'ISO', 'IBA', 'NAS', 'IEA'], ['ISS', 'IBA', 'IEA'], ['IBA', 'IEA'], ['IBA'], ['ISS', 'ISO', 'IBA', 'NAS', 'IEA'], ['IBA', 'IEA'], ['IEA'], ['ISO', 'IBA', 'IEA'], ['IGI', 'ISS', 'IBA', 'NAS', 'IEA'], ['IEA'], ['IMP', 'NAS', 'IEA'], ['IBA', 'IEA'], ['ISS', 'IBA', 'IEA'], ['IBA'], ['IMP', 'IBA', 'IEA…
GO:BP	GO:0022402	cell cycle process	9.94217e-10	TRUE	"The cellular process that ensures successive accurate and complete genome replication and chromosome segregation." [GOC:isa_complete, GOC:mtg_cell_cycle]	1235	69	22	25907	0.318841	0.0178138	query_1	['GO:0007049', 'GO:0009987']	['KIF14', 'CENPF', 'DTL', 'NEK2', 'CDK1', 'TOP2A', 'KIF18B', 'CCNB1', 'ESCO2', 'CDCA2', 'NDC80', 'CDC25C', 'SKA1', 'CEP55', 'BUB1B', 'BUB1', 'CDC20', 'KNTC1', 'TICRR', 'PRC1', 'TEX15', 'TTK']	[['ISS', 'IEA'], ['IBA', 'IEA'], ['ISS', 'IBA', 'IEA'], ['IMP', 'ISS', 'IBA', 'IEA'], ['IDA', 'IMP', 'ISS', 'IBA', 'NAS', 'IEA'], ['IDA', 'IMP', 'IBA', 'TAS', 'IEA'], ['IBA'], ['IBA', 'IEA'], ['IMP', 'IBA'], ['IDA', 'IBA'], ['IDA', 'IMP', 'IGI', 'ISS', 'ISO', 'IBA', 'NAS', 'IEA'], ['IBA', 'IEA'], ['IEA'], ['ISO', 'IBA', 'IEA'], ['IGI', 'ISS', 'IBA', 'NAS', 'IEA'], ['IEA'], ['IDA', 'IMP', 'IGI', '…
GO:BP	GO:0051276	chromosome organization	1.10456e-09	TRUE	"A process that is carried out at the cellular level that results in the assembly, arrangement of constituent parts, or disassembly of chromosomes, structures composed of a very long molecule of DNA and associated proteins that carries hereditary information. This term covers covalent modifications at the molecular level as well as spatial relationships among the major components of a chromosome.…	530	69	16	25907	0.231884	0.0301887	query_1	['GO:0006996']	['KIF14', 'NEK2', 'CDK1', 'TOP2A', 'KIF18B', 'CCNB1', 'ESCO2', 'NDC80', 'SKA1', 'BUB1B', 'BUB1', 'CDC20', 'KNTC1', 'PRC1', 'TEX15', 'TTK']	[['ISS', 'IEA'], ['IMP', 'IEA'], ['ISS', 'ISO', 'IEA'], ['IDA', 'IMP', 'ISO', 'IBA', 'IEA'], ['IBA'], ['ISO', 'IBA', 'IEA'], ['IBA'], ['IMP', 'ISS', 'ISO', 'IBA', 'NAS', 'IEA'], ['IEA'], ['IGI', 'ISS', 'IBA', 'NAS', 'IEA'], ['IEA'], ['IDA', 'IMP', 'IGI', 'NAS', 'IEA'], ['IBA', 'IEA'], ['IBA'], ['IMP', 'IBA', 'IEA'], ['IMP', 'IBA', 'IEA']]
GO:BP	GO:1901991	negative regulation of mitotic cell cycle phase transition	1.47457e-09	TRUE	"Any process that stops, prevents or reduces the frequency, rate or extent of mitotic cell cycle phase transition." [GOC:mtg_cell_cycle, GOC:TermGenie, PMID:22841721]	166	69	11	25907	0.15942	0.0662651	query_1	['GO:0044772', 'GO:0045930', 'GO:1901988', 'GO:1901990']	['DTL', 'CDK1', 'CCNB1', 'NDC80', 'SKA1', 'BUB1B', 'BUB1', 'CDC20', 'KNTC1', 'TICRR', 'TTK']	[['ISS', 'IBA', 'IEA'], ['IDA', 'IBA'], ['IEA'], ['ISS', 'NAS', 'IEA'], ['IEA'], ['ISS', 'IBA', 'NAS', 'IEA'], ['IEA'], ['NAS'], ['IBA', 'IEA'], ['ISS', 'IBA', 'IEA'], ['IMP', 'IBA', 'IEA']]
GO:BP	GO:0071173	spindle assembly checkpoint signaling	1.70347e-09	TRUE	"A signaling process that delays the metaphase/anaphase transition until the spindle is correctly assembled and chromosomes are attached to the spindle." [GOC:mah]	50	69	8	25907	0.115942	0.16	query_1	['GO:0031577']	['CCNB1', 'NDC80', 'SKA1', 'BUB1B', 'BUB1', 'CDC20', 'KNTC1', 'TTK']	[['IEA'], ['ISS', 'NAS', 'IEA'], ['IEA'], ['ISS', 'IBA', 'NAS', 'IEA'], ['IEA'], ['NAS'], ['IBA', 'IEA'], ['IMP', 'IBA', 'IEA']]
GO:BP	GO:0007094	mitotic spindle assembly checkpoint signaling	1.70347e-09	TRUE	"A mitotic cell cycle checkpoint that delays mitotic sister chromatid separation and consequently the mitotic metaphase/anaphase transition until the spindle is correctly assembled and chromosomes are attached to the spindle. Spindle assembly checkpoint signaling begins with the activated Mph family kinase, and results in the inhibition of the Anaphase Promoting Complex and its activator Sleepy/C…	50	69	8	25907	0.115942	0.16	query_1	['GO:0045841', 'GO:0071173', 'GO:0071174']	['CCNB1', 'NDC80', 'SKA1', 'BUB1B', 'BUB1', 'CDC20', 'KNTC1', 'TTK']	[['IEA'], ['ISS', 'NAS', 'IEA'], ['IEA'], ['ISS', 'IBA', 'NAS', 'IEA'], ['IEA'], ['NAS'], ['IBA', 'IEA'], ['IMP', 'IBA', 'IEA']]
GO:BP	GO:0071174	mitotic spindle checkpoint signaling	1.70347e-09	TRUE	"A signaling process that contributes to a mitotic cell cycle checkpoint that originates from the spindle and delays the metaphase/anaphase transition of a mitotic nuclear division until the spindle is correctly assembled and oriented, the completion of anaphase until chromosomes are attached to the spindle, or mitotic exit and cytokinesis when the spindle does not form." [GOC:mtg_cell_cycle]	50	69	8	25907	0.115942	0.16	query_1	['GO:0007093', 'GO:0031577']	['CCNB1', 'NDC80', 'SKA1', 'BUB1B', 'BUB1', 'CDC20', 'KNTC1', 'TTK']	[['IEA'], ['ISS', 'NAS', 'IEA'], ['IEA'], ['ISS', 'IBA', 'NAS', 'IEA'], ['IEA'], ['NAS'], ['IBA', 'IEA'], ['IMP', 'IBA', 'IEA']]
GO:CC	GO:0005819	spindle	1.75662e-09	TRUE	"The array of microtubules and associated molecules that forms between opposite poles of a eukaryotic cell during mitosis or meiosis and serves to move the duplicated chromosomes apart." [ISBN:0198547684]	412	73	14	26207	0.191781	0.0339806	query_1	['GO:0015630', 'GO:0043232']	['KIF14', 'CENPF', 'NEK2', 'CDK1', 'HMMR', 'KIF18B', 'CCNB1', 'DLGAP5', 'SKA1', 'BUB1B', 'CKAP2L', 'CDC20', 'KNTC1', 'PRC1']	[['ISS', 'IEA'], ['IBA', 'IEA'], ['IDA', 'IEA'], ['ISS', 'IEA'], ['IEA'], ['IBA', 'IEA'], ['IEA'], ['IEA'], ['IEA'], ['IEA'], ['IBA', 'IEA'], ['IEA'], ['IBA', 'IEA'], ['ISS', 'ISO', 'IBA', 'IEA']]
GO:BP	GO:0031577	spindle checkpoint signaling	2.01617e-09	TRUE	"A signaling process that that controls a cell cycle checkpoint that originates from the mitotic or meiotic spindle." [GOC:mtg_cell_cycle]	51	69	8	25907	0.115942	0.156863	query_1	['GO:0000075']	['CCNB1', 'NDC80', 'SKA1', 'BUB1B', 'BUB1', 'CDC20', 'KNTC1', 'TTK']	[['IEA'], ['ISS', 'NAS', 'IEA'], ['IEA'], ['ISS', 'IBA', 'NAS', 'IEA'], ['IEA'], ['NAS'], ['IBA', 'IEA'], ['IMP', 'IBA', 'IEA']]
GO:BP	GO:0051304	chromosome separation	2.05342e-09	TRUE	"The cell cycle process in which paired chromosomes are detached from each other. Chromosome separation begins with the release of cohesin complexes from chromosomes; in budding yeast, this includes the cleavage of cohesin complexes along the chromosome arms, followed by the separation of the centromeric regions. Chromosome separation also includes formation of chromatid axes mediated by condensi…	82	69	9	25907	0.130435	0.109756	query_1	['GO:0007059', 'GO:0022402']	['TOP2A', 'CCNB1', 'NDC80', 'SKA1', 'BUB1B', 'BUB1', 'CDC20', 'KNTC1', 'TTK']	[['TAS'], ['IEA'], ['ISS', 'NAS', 'IEA'], ['IEA'], ['ISS', 'IBA', 'NAS', 'IEA'], ['IEA'], ['NAS', 'IEA'], ['IBA', 'IEA'], ['IMP', 'IBA', 'IEA']]
GO:BP	GO:0045841	negative regulation of mitotic metaphase/anaphase transition	2.37775e-09	TRUE	"Any process that stops, prevents, or reduces the frequency, rate or extent of the cell cycle process in which a cell progresses from metaphase to anaphase during mitosis, triggered by the activation of the anaphase promoting complex by Cdc20/Sleepy homolog which results in the degradation of Securin." [GOC:go_curators]	52	69	8	25907	0.115942	0.153846	query_1	['GO:0007091', 'GO:0030071', 'GO:0045839', 'GO:1901991', 'GO:1902100', 'GO:2000816']	['CCNB1', 'NDC80', 'SKA1', 'BUB1B', 'BUB1', 'CDC20', 'KNTC1', 'TTK']	[['IEA'], ['ISS', 'NAS', 'IEA'], ['IEA'], ['ISS', 'IBA', 'NAS', 'IEA'], ['IEA'], ['NAS'], ['IBA', 'IEA'], ['IMP', 'IBA', 'IEA']]
GO:BP	GO:0033046	negative regulation of sister chromatid segregation	2.37775e-09	TRUE	"Any process that stops, prevents, or reduces the frequency, rate or extent of sister chromatid segregation." [GOC:mah]	52	69	8	25907	0.115942	0.153846	query_1	['GO:0000819', 'GO:0033045', 'GO:0051985', 'GO:2001251']	['CCNB1', 'NDC80', 'SKA1', 'BUB1B', 'BUB1', 'CDC20', 'KNTC1', 'TTK']	[['IEA'], ['ISS', 'NAS', 'IEA'], ['IEA'], ['ISS', 'IBA', 'NAS', 'IEA'], ['IEA'], ['NAS'], ['IBA', 'IEA'], ['IMP', 'IBA', 'IEA']]
GO:BP	GO:2000816	negative regulation of mitotic sister chromatid separation	2.37775e-09	TRUE	"Any process that stops, prevents or reduces the frequency, rate or extent of mitotic sister chromatid separation." [GOC:obol]	52	69	8	25907	0.115942	0.153846	query_1	['GO:0010965', 'GO:0033048', 'GO:0051306', 'GO:1905819']	['CCNB1', 'NDC80', 'SKA1', 'BUB1B', 'BUB1', 'CDC20', 'KNTC1', 'TTK']	[['IEA'], ['ISS', 'NAS', 'IEA'], ['IEA'], ['ISS', 'IBA', 'NAS', 'IEA'], ['IEA'], ['NAS'], ['IBA', 'IEA'], ['IMP', 'IBA', 'IEA']]
GO:BP	GO:0033048	negative regulation of mitotic sister chromatid segregation	2.37775e-09	TRUE	"Any process that stops, prevents, or reduces the frequency, rate or extent of sister chromatid segregation during mitosis." [GOC:mah]	52	69	8	25907	0.115942	0.153846	query_1	['GO:0000070', 'GO:0033046', 'GO:0033047']	['CCNB1', 'NDC80', 'SKA1', 'BUB1B', 'BUB1', 'CDC20', 'KNTC1', 'TTK']	[['IEA'], ['ISS', 'NAS', 'IEA'], ['IEA'], ['ISS', 'IBA', 'NAS', 'IEA'], ['IEA'], ['NAS'], ['IBA', 'IEA'], ['IMP', 'IBA', 'IEA']]
GO:BP	GO:0000075	cell cycle checkpoint signaling	2.8034e-09	TRUE	"A signaling process that controls cell cycle progression by monitoring the integrity of specific cell cycle events. A cell cycle checkpoint begins with detection of deficiencies or defects and ends with signal transduction." [GOC:mtg_cell_cycle]	176	69	11	25907	0.15942	0.0625	query_1	['GO:0035556', 'GO:1901988']	['DTL', 'CDK1', 'CCNB1', 'NDC80', 'SKA1', 'BUB1B', 'BUB1', 'CDC20', 'KNTC1', 'TICRR', 'TTK']	[['ISS', 'IBA', 'IEA'], ['IDA', 'IBA'], ['IEA'], ['ISS', 'NAS', 'IEA'], ['IEA'], ['ISS', 'IBA', 'NAS', 'IEA'], ['IEA'], ['NAS'], ['IBA', 'IEA'], ['ISS', 'IBA', 'IEA'], ['IMP', 'IBA', 'IEA']]
GO:BP	GO:0051983	regulation of chromosome segregation	2.86322e-09	TRUE	"Any process that modulates the frequency, rate or extent of chromosome segregation, the process in which genetic material, in the form of chromosomes, is organized and then physically separated and apportioned to two or more sets." [GOC:ai]	126	69	10	25907	0.144928	0.0793651	query_1	['GO:0007059', 'GO:0010564']	['CDK1', 'CCNB1', 'CDCA2', 'NDC80', 'SKA1', 'BUB1B', 'BUB1', 'CDC20', 'KNTC1', 'TTK']	[['ISS', 'IEA'], ['IEA'], ['IBA'], ['ISS', 'NAS', 'IEA'], ['IEA'], ['IGI', 'ISS', 'IBA', 'NAS', 'IEA'], ['IEA'], ['IDA', 'NAS', 'IEA'], ['IBA', 'IEA'], ['IMP', 'IBA', 'IEA']]
GO:BP	GO:0051985	negative regulation of chromosome segregation	3.27374e-09	TRUE	"Any process that stops, prevents, or reduces the frequency, rate or extent of chromosome segregation, the process in which genetic material, in the form of chromosomes, is organized and then physically separated and apportioned to two or more sets." [GOC:ai]	54	69	8	25907	0.115942	0.148148	query_1	['GO:0007059', 'GO:0010948', 'GO:0051983']	['CCNB1', 'NDC80', 'SKA1', 'BUB1B', 'BUB1', 'CDC20', 'KNTC1', 'TTK']	[['IEA'], ['ISS', 'NAS', 'IEA'], ['IEA'], ['ISS', 'IBA', 'NAS', 'IEA'], ['IEA'], ['NAS'], ['IBA', 'IEA'], ['IMP', 'IBA', 'IEA']]
GO:BP	GO:1902100	negative regulation of metaphase/anaphase transition of cell cycle	3.27374e-09	TRUE	"Any process that stops, prevents or reduces the frequency, rate or extent of metaphase/anaphase transition of cell cycle." [GOC:mtg_cell_cycle, GOC:TermGenie]	54	69	8	25907	0.115942	0.148148	query_1	['GO:0044784', 'GO:1901988', 'GO:1902099']	['CCNB1', 'NDC80', 'SKA1', 'BUB1B', 'BUB1', 'CDC20', 'KNTC1', 'TTK']	[['IEA'], ['ISS', 'NAS', 'IEA'], ['IEA'], ['ISS', 'IBA', 'NAS', 'IEA'], ['IEA'], ['NAS'], ['IBA', 'IEA'], ['IMP', 'IBA', 'IEA']]
GO:BP	GO:1905819	negative regulation of chromosome separation	3.27374e-09	TRUE	"Any process that stops, prevents or reduces the frequency, rate or extent of chromosome separation." [GO_REF:0000058, GOC:bhm, GOC:TermGenie, PMID:21795393]	54	69	8	25907	0.115942	0.148148	query_1	['GO:0051304', 'GO:0051985', 'GO:1905818']	['CCNB1', 'NDC80', 'SKA1', 'BUB1B', 'BUB1', 'CDC20', 'KNTC1', 'TTK']	[['IEA'], ['ISS', 'NAS', 'IEA'], ['IEA'], ['ISS', 'IBA', 'NAS', 'IEA'], ['IEA'], ['NAS'], ['IBA', 'IEA'], ['IMP', 'IBA', 'IEA']]
GO:BP	GO:0007346	regulation of mitotic cell cycle	3.95853e-09	TRUE	"Any process that modulates the rate or extent of progress through the mitotic cell cycle." [GOC:dph, GOC:go_curators, GOC:tb]	480	69	15	25907	0.217391	0.03125	query_1	['GO:0000278', 'GO:0051726']	['KIF14', 'CENPF', 'DTL', 'CDK1', 'CCNB1', 'CDCA2', 'NDC80', 'CDC25C', 'SKA1', 'BUB1B', 'BUB1', 'CDC20', 'KNTC1', 'TICRR', 'TTK']	[['ISS', 'IEA'], ['IBA', 'IEA'], ['ISS', 'IBA', 'IEA'], ['IDA', 'ISO', 'IBA', 'IEA'], ['IEA'], ['IBA'], ['ISS', 'NAS', 'IEA'], ['IBA'], ['IEA'], ['ISS', 'IBA', 'NAS', 'IEA'], ['IEA'], ['NAS', 'IEA'], ['IBA', 'IEA'], ['ISS', 'IBA', 'IEA'], ['IMP', 'IBA', 'IEA']]
GO:BP	GO:0010564	regulation of cell cycle process	5.77234e-09	TRUE	"Any process that modulates a cellular process that is involved in the progression of biochemical and morphological phases and events that occur in a cell during successive cell replication or nuclear replication events." [GOC:dph, GOC:tb]	698	69	17	25907	0.246377	0.0243553	query_1	['GO:0022402', 'GO:0051726']	['KIF14', 'CENPF', 'DTL', 'NEK2', 'CDK1', 'CCNB1', 'CDCA2', 'NDC80', 'CDC25C', 'SKA1', 'BUB1B', 'BUB1', 'CDC20', 'KNTC1', 'TICRR', 'PRC1', 'TTK']	[['ISS', 'IEA'], ['IBA', 'IEA'], ['ISS', 'IBA', 'IEA'], ['ISS', 'IEA'], ['IDA', 'ISS', 'IBA', 'IEA'], ['IEA'], ['IBA'], ['ISS', 'NAS', 'IEA'], ['IBA', 'IEA'], ['IEA'], ['IGI', 'ISS', 'IBA', 'NAS', 'IEA'], ['IEA'], ['IDA', 'IGI', 'NAS', 'IEA'], ['IBA', 'IEA'], ['ISS', 'IBA', 'IEA'], ['ISS', 'IEA'], ['IMP', 'IBA', 'IEA']]
GO:BP	GO:0044772	mitotic cell cycle phase transition	7.73331e-09	TRUE	"The cell cycle process by which a cell commits to entering the next mitotic cell cycle phase." [GOC:mtg_cell_cycle]	412	69	14	25907	0.202899	0.0339806	query_1	['GO:0044770', 'GO:1903047']	['KIF14', 'CENPF', 'DTL', 'CDK1', 'CCNB1', 'NDC80', 'CDC25C', 'SKA1', 'BUB1B', 'BUB1', 'CDC20', 'KNTC1', 'TICRR', 'TTK']	[['ISS', 'IEA'], ['IBA', 'IEA'], ['ISS', 'IBA', 'IEA'], ['IDA', 'IMP', 'ISS', 'IBA', 'NAS', 'IEA'], ['IBA', 'IEA'], ['ISS', 'NAS', 'IEA'], ['IBA', 'IEA'], ['IEA'], ['IGI', 'ISS', 'IBA', 'NAS', 'IEA'], ['IEA'], ['NAS', 'IEA'], ['IBA', 'IEA'], ['ISS', 'IBA', 'IEA'], ['IMP', 'IBA', 'IEA']]
GO:BP	GO:0010965	regulation of mitotic sister chromatid separation	7.94986e-09	TRUE	"Any process that modulates the frequency, rate or extent of mitotic sister chromatid separation. Mitotic sister chromatid separation is the process in which sister chromatids are physically detached from each other during mitosis." [GOC:dph, GOC:tb]	60	69	8	25907	0.115942	0.133333	query_1	['GO:0051306', 'GO:1905818']	['CCNB1', 'NDC80', 'SKA1', 'BUB1B', 'BUB1', 'CDC20', 'KNTC1', 'TTK']	[['IEA'], ['ISS', 'NAS', 'IEA'], ['IEA'], ['ISS', 'IBA', 'NAS', 'IEA'], ['IEA'], ['NAS', 'IEA'], ['IBA', 'IEA'], ['IMP', 'IBA', 'IEA']]
GO:BP	GO:0045839	negative regulation of mitotic nuclear division	7.94986e-09	TRUE	"Any process that stops, prevents or reduces the rate or extent of mitosis. Mitosis is the division of the eukaryotic cell nucleus to produce two daughter nuclei that, usually, contain the identical chromosome complement to their mother." [GOC:dph, GOC:go_curators, GOC:tb]	60	69	8	25907	0.115942	0.133333	query_1	['GO:0007088', 'GO:0010948', 'GO:0045930', 'GO:0051784', 'GO:0140014']	['CCNB1', 'NDC80', 'SKA1', 'BUB1B', 'BUB1', 'CDC20', 'KNTC1', 'TTK']	[['IEA'], ['ISS', 'NAS', 'IEA'], ['IEA'], ['ISS', 'IBA', 'NAS', 'IEA'], ['IEA'], ['NAS'], ['IBA', 'IEA'], ['IMP', 'IBA', 'IEA']]
GO:BP	GO:0051301	cell division	7.95513e-09	TRUE	"The process resulting in division and partitioning of components of a cell to form more cells; may or may not be accompanied by the physical separation of a cell into distinct, individually membrane-bounded daughter cells." [GOC:di, GOC:go_curators, GOC:pr]	604	69	16	25907	0.231884	0.0264901	query_1	['GO:0009987']	['KIF14', 'NEK2', 'CDK1', 'TOP2A', 'KIF18B', 'MIS18BP1', 'CCNB1', 'CDCA2', 'NDC80', 'CDC25C', 'SKA1', 'CEP55', 'BUB1B', 'CDC20', 'KNTC1', 'PRC1']	[['IMP', 'ISS', 'IEA'], ['IEA'], ['IEA'], ['IMP'], ['ISS', 'IEA'], ['IEA'], ['IEA'], ['IEA'], ['IEA'], ['IEA'], ['IEA'], ['ISO', 'IBA', 'IEA'], ['IEA'], ['IEA'], ['IEA'], ['ISS', 'IEA']]
GO:BP	GO:1901987	regulation of cell cycle phase transition	8.80176e-09	TRUE	"Any process that modulates the frequency, rate or extent of cell cycle phase transition." [GOC:mtg_cell_cycle, GOC:TermGenie, PMID:22841721]	416	69	14	25907	0.202899	0.0336538	query_1	['GO:0010564', 'GO:0044770']	['KIF14', 'CENPF', 'DTL', 'CDK1', 'CCNB1', 'NDC80', 'CDC25C', 'SKA1', 'BUB1B', 'BUB1', 'CDC20', 'KNTC1', 'TICRR', 'TTK']	[['ISS', 'IEA'], ['IBA', 'IEA'], ['ISS', 'IBA', 'IEA'], ['IDA', 'IBA', 'IEA'], ['IEA'], ['ISS', 'NAS', 'IEA'], ['IBA', 'IEA'], ['IEA'], ['ISS', 'IBA', 'NAS', 'IEA'], ['IEA'], ['NAS', 'IEA'], ['IBA', 'IEA'], ['ISS', 'IBA', 'IEA'], ['IMP', 'IBA', 'IEA']]
GO:CC	GO:0098687	chromosomal region	8.88036e-09	TRUE	"Any subdivision of a chromosome along its length." [GOC:dos]	377	73	13	26207	0.178082	0.0344828	query_1	['GO:0005694', 'GO:0110165']	['CENPF', 'NEK2', 'TOP2A', 'MIS18BP1', 'CCNB1', 'ESCO2', 'NDC80', 'SKA1', 'BUB1B', 'BUB1', 'CDC20', 'KNTC1', 'TTK']	[['ISO', 'IBA', 'IEA'], ['IEA'], ['IDA'], ['IBA', 'IEA'], ['IEA'], ['IDA'], ['IDA', 'ISS', 'ISO', 'IBA', 'NAS', 'IEA'], ['IEA'], ['IDA', 'IMP', 'ISS', 'ISO', 'IBA', 'IEA'], ['IEA'], ['IDA', 'IEA'], ['IBA', 'IEA'], ['IDA', 'IBA']]
GO:BP	GO:0051306	mitotic sister chromatid separation	1.1958e-08	TRUE	"The process in which sister chromatids are physically detached from each other during mitosis." [GOC:ai]	63	69	8	25907	0.115942	0.126984	query_1	['GO:0000070', 'GO:0051304', 'GO:1903047']	['CCNB1', 'NDC80', 'SKA1', 'BUB1B', 'BUB1', 'CDC20', 'KNTC1', 'TTK']	[['IEA'], ['ISS', 'NAS', 'IEA'], ['IEA'], ['ISS', 'IBA', 'NAS', 'IEA'], ['IEA'], ['NAS', 'IEA'], ['IBA', 'IEA'], ['IMP', 'IBA', 'IEA']]
GO:BP	GO:0010948	negative regulation of cell cycle process	1.65518e-08	TRUE	"Any process that decreases the rate, frequency or extent of a cellular process that is involved in the progression of biochemical and morphological phases and events that occur in a cell during successive cell replication or nuclear replication events." [GOC:dph, GOC:tb]	274	69	12	25907	0.173913	0.0437956	query_1	['GO:0010564', 'GO:0022402', 'GO:0045786']	['DTL', 'NEK2', 'CDK1', 'CCNB1', 'NDC80', 'SKA1', 'BUB1B', 'BUB1', 'CDC20', 'KNTC1', 'TICRR', 'TTK']	[['ISS', 'IBA', 'IEA'], ['IEA'], ['IDA', 'IBA'], ['IEA'], ['ISS', 'NAS', 'IEA'], ['IEA'], ['ISS', 'IBA', 'NAS', 'IEA'], ['IEA'], ['NAS'], ['IBA', 'IEA'], ['ISS', 'IBA', 'IEA'], ['IMP', 'IBA', 'IEA']]
GO:BP	GO:0033045	regulation of sister chromatid segregation	1.68306e-08	TRUE	"Any process that modulates the frequency, rate or extent of sister chromatid segregation." [GOC:mah]	103	69	9	25907	0.130435	0.0873786	query_1	['GO:0000819', 'GO:0033044', 'GO:0051983']	['CDK1', 'CCNB1', 'NDC80', 'SKA1', 'BUB1B', 'BUB1', 'CDC20', 'KNTC1', 'TTK']	[['ISS', 'IEA'], ['IEA'], ['ISS', 'NAS', 'IEA'], ['IEA'], ['IGI', 'ISS', 'IBA', 'NAS', 'IEA'], ['IEA'], ['IDA', 'NAS', 'IEA'], ['IBA', 'IEA'], ['IMP', 'IBA', 'IEA']]
GO:CC	GO:0015630	microtubule cytoskeleton	2.19817e-08	TRUE	"The part of the cytoskeleton (the internal framework of a cell) composed of microtubules and associated proteins." [GOC:jl, ISBN:0395825172]	1376	73	21	26207	0.287671	0.0152616	query_1	['GO:0005856']	['KIF14', 'CENPF', 'DTL', 'NEK2', 'CDK1', 'HMMR', 'TOP2A', 'KIF18B', 'CCNB1', 'DLGAP5', 'TEKT4', 'NDC80', 'SKA1', 'CEP55', 'BUB1B', 'CKAP2L', 'CDC20', 'DNALI1', 'KNTC1', 'PRC1', 'DNAH3']	[['ISS', 'ISO', 'IBA', 'IEA'], ['IDA', 'IBA', 'IEA'], ['ISS', 'IEA'], ['IDA', 'ISS', 'IBA', 'IEA'], ['ISS', 'IEA'], ['IEA'], ['IEA'], ['IBA', 'IEA'], ['ISS', 'IBA', 'IEA'], ['IEA'], ['IDA', 'ISS', 'IBA', 'IEA'], ['IDA', 'IEA'], ['IEA'], ['ISO', 'IEA'], ['IEA'], ['IBA', 'IEA'], ['IDA', 'ISO', 'IEA'], ['IEA'], ['IBA', 'IEA'], ['ISS', 'ISO', 'IBA', 'IEA'], ['ISM', 'IBA', 'IEA']]
GO:BP	GO:0051784	negative regulation of nuclear division	2.54941e-08	TRUE	"Any process that stops, prevents, or reduces the frequency, rate or extent of nuclear division, the partitioning of the nucleus and its genetic information." [GOC:ai]	69	69	8	25907	0.115942	0.115942	query_1	['GO:0000280', 'GO:0010639', 'GO:0051783']	['CCNB1', 'NDC80', 'SKA1', 'BUB1B', 'BUB1', 'CDC20', 'KNTC1', 'TTK']	[['IEA'], ['ISS', 'NAS', 'IEA'], ['IEA'], ['ISS', 'IBA', 'NAS', 'IEA'], ['IEA'], ['NAS'], ['IBA', 'IEA'], ['IMP', 'IBA', 'IEA']]
GO:BP	GO:0045930	negative regulation of mitotic cell cycle	2.7414e-08	TRUE	"Any process that stops, prevents or reduces the rate or extent of progression through the mitotic cell cycle." [GOC:dph, GOC:go_curators, GOC:tb]	217	69	11	25907	0.15942	0.0506912	query_1	['GO:0000278', 'GO:0007346', 'GO:0045786']	['DTL', 'CDK1', 'CCNB1', 'NDC80', 'SKA1', 'BUB1B', 'BUB1', 'CDC20', 'KNTC1', 'TICRR', 'TTK']	[['ISS', 'IBA', 'IEA'], ['IDA', 'IBA'], ['IEA'], ['ISS', 'NAS', 'IEA'], ['IEA'], ['ISS', 'IBA', 'NAS', 'IEA'], ['IEA'], ['NAS'], ['IBA', 'IEA'], ['ISS', 'IBA', 'IEA'], ['IMP', 'IBA', 'IEA']]
GO:BP	GO:1905818	regulation of chromosome separation	4.06428e-08	TRUE	"Any process that modulates the frequency, rate or extent of chromosome separation." [GO_REF:0000058, GOC:bhm, GOC:TermGenie, PMID:21795393]	73	69	8	25907	0.115942	0.109589	query_1	['GO:0051304', 'GO:0051983']	['CCNB1', 'NDC80', 'SKA1', 'BUB1B', 'BUB1', 'CDC20', 'KNTC1', 'TTK']	[['IEA'], ['ISS', 'NAS', 'IEA'], ['IEA'], ['ISS', 'IBA', 'NAS', 'IEA'], ['IEA'], ['NAS', 'IEA'], ['IBA', 'IEA'], ['IMP', 'IBA', 'IEA']]
GO:BP	GO:0007088	regulation of mitotic nuclear division	4.248e-08	TRUE	"Any process that modulates the frequency, rate or extent of mitosis." [GOC:go_curators]	114	69	9	25907	0.130435	0.0789474	query_1	['GO:0007346', 'GO:0010564', 'GO:0051783', 'GO:0140014']	['CCNB1', 'CDCA2', 'NDC80', 'SKA1', 'BUB1B', 'BUB1', 'CDC20', 'KNTC1', 'TTK']	[['IEA'], ['IBA'], ['ISS', 'NAS', 'IEA'], ['IEA'], ['ISS', 'IBA', 'NAS', 'IEA'], ['IEA'], ['NAS', 'IEA'], ['IBA', 'IEA'], ['IMP', 'IBA', 'IEA']]
GO:BP	GO:1901988	negative regulation of cell cycle phase transition	6.77734e-08	TRUE	"Any process that stops, prevents or reduces the frequency, rate or extent of cell cycle phase transition." [GOC:mtg_cell_cycle, GOC:TermGenie, PMID:22841721]	236	69	11	25907	0.15942	0.0466102	query_1	['GO:0010948', 'GO:0044770', 'GO:1901987']	['DTL', 'CDK1', 'CCNB1', 'NDC80', 'SKA1', 'BUB1B', 'BUB1', 'CDC20', 'KNTC1', 'TICRR', 'TTK']	[['ISS', 'IBA', 'IEA'], ['IDA', 'IBA'], ['IEA'], ['ISS', 'NAS', 'IEA'], ['IEA'], ['ISS', 'IBA', 'NAS', 'IEA'], ['IEA'], ['NAS'], ['IBA', 'IEA'], ['ISS', 'IBA', 'IEA'], ['IMP', 'IBA', 'IEA']]
GO:BP	GO:0044770	cell cycle phase transition	1.28202e-07	TRUE	"The cell cycle process by which a cell commits to entering the next cell cycle phase." [GOC:mtg_cell_cycle]	509	69	14	25907	0.202899	0.0275049	query_1	['GO:0022402']	['KIF14', 'CENPF', 'DTL', 'CDK1', 'CCNB1', 'NDC80', 'CDC25C', 'SKA1', 'BUB1B', 'BUB1', 'CDC20', 'KNTC1', 'TICRR', 'TTK']	[['ISS', 'IEA'], ['IBA', 'IEA'], ['ISS', 'IBA', 'IEA'], ['IDA', 'IMP', 'ISS', 'IBA', 'NAS', 'IEA'], ['IBA', 'IEA'], ['IDA', 'ISS', 'NAS', 'IEA'], ['IBA', 'IEA'], ['IEA'], ['IGI', 'ISS', 'IBA', 'NAS', 'IEA'], ['IEA'], ['IDA', 'NAS', 'IEA'], ['IBA', 'IEA'], ['ISS', 'IBA', 'IEA'], ['IMP', 'IBA', 'IEA']]
GO:BP	GO:2001251	negative regulation of chromosome organization	1.56116e-07	TRUE	"Any process that stops, prevents or reduces the frequency, rate or extent of chromosome organization." [GOC:obol]	86	69	8	25907	0.115942	0.0930233	query_1	['GO:0010639', 'GO:0033044', 'GO:0051276']	['CCNB1', 'NDC80', 'SKA1', 'BUB1B', 'BUB1', 'CDC20', 'KNTC1', 'TTK']	[['IEA'], ['ISS', 'NAS', 'IEA'], ['IEA'], ['ISS', 'IBA', 'NAS', 'IEA'], ['IEA'], ['NAS'], ['IBA', 'IEA'], ['IMP', 'IBA', 'IEA']]
GO:BP	GO:0030071	regulation of mitotic metaphase/anaphase transition	2.26163e-07	TRUE	"Any process that modulates the frequency, rate or extent of the cell cycle process in which a cell progresses from metaphase to anaphase during mitosis, triggered by the activation of the anaphase promoting complex by Cdc20/Sleepy homolog which results in the degradation of Securin." [GOC:mah]	90	69	8	25907	0.115942	0.0888889	query_1	['GO:0007091', 'GO:1901990', 'GO:1902099']	['CCNB1', 'NDC80', 'SKA1', 'BUB1B', 'BUB1', 'CDC20', 'KNTC1', 'TTK']	[['IEA'], ['ISS', 'NAS', 'IEA'], ['IEA'], ['ISS', 'IBA', 'NAS', 'IEA'], ['IEA'], ['NAS', 'IEA'], ['IBA', 'IEA'], ['IMP', 'IBA', 'IEA']]
GO:CC	GO:0000776	kinetochore	2.32926e-07	TRUE	"A multisubunit complex that is located at the centromeric region of DNA and provides an attachment point for the spindle microtubules." [GOC:elh]	167	73	9	26207	0.123288	0.0538922	query_1	['GO:0000779', 'GO:0043232', 'GO:0099080']	['NEK2', 'CCNB1', 'NDC80', 'SKA1', 'BUB1B', 'BUB1', 'CDC20', 'KNTC1', 'TTK']	[['IEA'], ['IEA'], ['IDA', 'ISS', 'ISO', 'IBA', 'NAS', 'IEA'], ['IEA'], ['IDA', 'IMP', 'ISS', 'ISO', 'IBA', 'IEA'], ['IEA'], ['IDA', 'IEA'], ['IBA', 'IEA'], ['IDA', 'IBA']]
GO:BP	GO:0007049	cell cycle	2.55163e-07	TRUE	"The progression of biochemical and morphological phases and events that occur in a cell during successive cell replication or nuclear replication events. Canonically, the cell cycle comprises the replication and segregation of genetic material followed by the division of the cell, but in endocycles or syncytial cells nuclear replication or nuclear division may not be followed by cell division." …	1640	69	22	25907	0.318841	0.0134146	query_1	['GO:0009987']	['KIF14', 'CENPF', 'DTL', 'NEK2', 'CDK1', 'TOP2A', 'KIF18B', 'CCNB1', 'ESCO2', 'CDCA2', 'NDC80', 'CDC25C', 'SKA1', 'CEP55', 'BUB1B', 'BUB1', 'CDC20', 'KNTC1', 'TICRR', 'PRC1', 'TEX15', 'TTK']	[['ISS', 'IEA'], ['IBA', 'IEA'], ['ISS', 'IBA', 'IEA'], ['IMP', 'ISS', 'IBA', 'IEA'], ['IDA', 'IMP', 'ISS', 'ISO', 'IBA', 'NAS', 'IEA'], ['IDA', 'IMP', 'IBA', 'TAS', 'IEA'], ['ISS', 'IBA', 'IEA'], ['IDA', 'IBA', 'IEA'], ['IMP', 'IBA'], ['IDA', 'IBA'], ['IDA', 'IMP', 'IGI', 'ISS', 'ISO', 'IBA', 'NAS', 'IEA'], ['IBA', 'IEA'], ['IEA'], ['ISO', 'IBA', 'IEA'], ['IGI', 'ISS', 'IBA', 'NAS', 'IEA'], ['IE…
GO:BP	GO:0045786	negative regulation of cell cycle	2.72955e-07	TRUE	"Any process that stops, prevents or reduces the rate or extent of progression through the cell cycle." [GOC:dph, GOC:go_curators, GOC:tb]	349	69	12	25907	0.173913	0.034384	query_1	['GO:0007049', 'GO:0048523', 'GO:0051726']	['DTL', 'NEK2', 'CDK1', 'CCNB1', 'NDC80', 'SKA1', 'BUB1B', 'BUB1', 'CDC20', 'KNTC1', 'TICRR', 'TTK']	[['ISS', 'IBA', 'IEA'], ['IEA'], ['IDA', 'IBA'], ['IEA'], ['ISS', 'NAS', 'IEA'], ['IEA'], ['ISS', 'IBA', 'NAS', 'IEA'], ['IEA'], ['NAS'], ['IBA', 'IEA'], ['ISS', 'IBA', 'IEA'], ['IMP', 'IBA', 'IEA']]
GO:BP	GO:0007091	metaphase/anaphase transition of mitotic cell cycle	2.95274e-07	TRUE	"The cell cycle process in which a cell progresses from metaphase to anaphase during mitosis, triggered by the activation of the anaphase promoting complex by Cdc20/Sleepy homolog which results in the degradation of Securin." [GOC:mtg_cell_cycle, PMID:10465783]	93	69	8	25907	0.115942	0.0860215	query_1	['GO:0044772', 'GO:0044784']	['CCNB1', 'NDC80', 'SKA1', 'BUB1B', 'BUB1', 'CDC20', 'KNTC1', 'TTK']	[['IEA'], ['ISS', 'NAS', 'IEA'], ['IEA'], ['IGI', 'ISS', 'IBA', 'NAS', 'IEA'], ['IEA'], ['NAS', 'IEA'], ['IBA', 'IEA'], ['IMP', 'IBA', 'IEA']]
GO:BP	GO:1902099	regulation of metaphase/anaphase transition of cell cycle	2.95274e-07	TRUE	"Any process that modulates the frequency, rate or extent of metaphase/anaphase transition of cell cycle." [GOC:mtg_cell_cycle, GOC:TermGenie]	93	69	8	25907	0.115942	0.0860215	query_1	['GO:0033045', 'GO:0044784', 'GO:1901987']	['CCNB1', 'NDC80', 'SKA1', 'BUB1B', 'BUB1', 'CDC20', 'KNTC1', 'TTK']	[['IEA'], ['ISS', 'NAS', 'IEA'], ['IEA'], ['ISS', 'IBA', 'NAS', 'IEA'], ['IEA'], ['NAS', 'IEA'], ['IBA', 'IEA'], ['IMP', 'IBA', 'IEA']]
GO:CC	GO:0000940	outer kinetochore	2.96356e-07	TRUE	"The region of a kinetochore most external to centromeric DNA; this outer region mediates kinetochore-microtubule interactions." [GOC:clt, PMID:11483983]	18	73	5	26207	0.0684932	0.277778	query_1	['GO:0000776', 'GO:0032991']	['CCNB1', 'NDC80', 'SKA1', 'BUB1B', 'BUB1']	[['IEA'], ['ISS', 'ISO', 'IBA', 'IEA'], ['IEA'], ['IDA', 'IEA'], ['IEA']]
GO:BP	GO:0044784	metaphase/anaphase transition of cell cycle	3.82045e-07	TRUE	"The cell cycle process in which a cell progresses from metaphase to anaphase as part of the cell cycle." [GOC:mtg_cell_cycle]	96	69	8	25907	0.115942	0.0833333	query_1	['GO:0033045', 'GO:0044770']	['CCNB1', 'NDC80', 'SKA1', 'BUB1B', 'BUB1', 'CDC20', 'KNTC1', 'TTK']	[['IEA'], ['ISS', 'NAS', 'IEA'], ['IEA'], ['IGI', 'ISS', 'IBA', 'NAS', 'IEA'], ['IEA'], ['IDA', 'NAS', 'IEA'], ['IBA', 'IEA'], ['IMP', 'IBA', 'IEA']]
GO:CC	GO:0000779	condensed chromosome, centromeric region	3.89424e-07	TRUE	"The region of a condensed chromosome that includes the centromere and associated proteins, including the kinetochore. In monocentric chromosomes, this region corresponds to a single area of the chromosome, whereas in holocentric chromosomes, it is evenly distributed along the chromosome." [GOC:elh, GOC:kmv]	177	73	9	26207	0.123288	0.0508475	query_1	['GO:0000775', 'GO:0000793']	['NEK2', 'CCNB1', 'NDC80', 'SKA1', 'BUB1B', 'BUB1', 'CDC20', 'KNTC1', 'TTK']	[['IEA'], ['IEA'], ['IDA', 'ISS', 'ISO', 'IBA', 'NAS', 'IEA'], ['IEA'], ['IDA', 'IMP', 'ISS', 'ISO', 'IBA', 'IEA'], ['IEA'], ['IDA', 'IEA'], ['IBA', 'IEA'], ['IDA', 'IBA']]
GO:BP	GO:0051783	regulation of nuclear division	3.95933e-07	TRUE	"Any process that modulates the frequency, rate or extent of nuclear division, the partitioning of the nucleus and its genetic information." [GOC:ai]	146	69	9	25907	0.130435	0.0616438	query_1	['GO:0000280', 'GO:0033043']	['CCNB1', 'CDCA2', 'NDC80', 'SKA1', 'BUB1B', 'BUB1', 'CDC20', 'KNTC1', 'TTK']	[['IEA'], ['IBA'], ['ISS', 'NAS', 'IEA'], ['IEA'], ['ISS', 'IBA', 'NAS', 'IEA'], ['IEA'], ['IGI', 'NAS', 'IEA'], ['IBA', 'IEA'], ['IMP', 'IBA', 'IEA']]
GO:BP	GO:0051310	metaphase chromosome alignment	4.15514e-07	TRUE	"A chromosome localization process whereby chromosomes are positioned in a specific order and orientation at the metaphase plate (spindle equator), during chromosome segregation. This alignment ensures that each daughter cell will receive the correct number of chromosomes during cell division." [GOC:vw]	97	69	8	25907	0.115942	0.0824742	query_1	['GO:0051303', 'GO:0098813']	['KIF14', 'CENPF', 'NEK2', 'CDK1', 'CCNB1', 'NDC80', 'SKA1', 'TTK']	[['ISS', 'IEA'], ['IBA', 'IEA'], ['ISS', 'IEA'], ['ISS', 'IEA'], ['IBA', 'IEA'], ['ISS', 'ISO', 'IBA', 'IEA'], ['IEA'], ['IEA']]
GO:BP	GO:0033044	regulation of chromosome organization	9.44875e-07	TRUE	"Any process that modulates the frequency, rate or extent of a process involved in the formation, arrangement of constituent parts, or disassembly of a chromosome." [GOC:mah]	226	69	10	25907	0.144928	0.0442478	query_1	['GO:0033043', 'GO:0051276']	['NEK2', 'CDK1', 'CCNB1', 'NDC80', 'SKA1', 'BUB1B', 'BUB1', 'CDC20', 'KNTC1', 'TTK']	[['IEA'], ['ISS', 'IEA'], ['ISO', 'IEA'], ['ISS', 'NAS', 'IEA'], ['IEA'], ['IGI', 'ISS', 'IBA', 'NAS', 'IEA'], ['IEA'], ['IDA', 'NAS', 'IEA'], ['IBA', 'IEA'], ['IMP', 'IBA', 'IEA']]
GO:BP	GO:0051303	establishment of chromosome localization	1.32476e-06	TRUE	"The directed movement of a chromosome to a specific location." [GOC:ai]	112	69	8	25907	0.115942	0.0714286	query_1	['GO:0050000', 'GO:0051649', 'GO:0051656']	['KIF14', 'CENPF', 'NEK2', 'CDK1', 'CCNB1', 'NDC80', 'SKA1', 'TTK']	[['ISS', 'IEA'], ['IBA', 'IEA'], ['ISS', 'IEA'], ['ISS', 'IEA'], ['IBA', 'IEA'], ['ISS', 'ISO', 'IBA', 'IEA'], ['IEA'], ['IEA']]
GO:BP	GO:0051726	regulation of cell cycle	1.8129e-06	TRUE	"Any process that modulates the rate or extent of progression through the cell cycle." [GOC:ai, GOC:dph, GOC:tb]	1011	69	17	25907	0.246377	0.016815	query_1	['GO:0007049', 'GO:0050794']	['KIF14', 'CENPF', 'DTL', 'NEK2', 'CDK1', 'CCNB1', 'CDCA2', 'NDC80', 'CDC25C', 'SKA1', 'BUB1B', 'BUB1', 'CDC20', 'KNTC1', 'TICRR', 'PRC1', 'TTK']	[['ISS', 'IEA'], ['IBA', 'IEA'], ['ISS', 'IBA', 'IEA'], ['ISS', 'IEA'], ['IDA', 'ISS', 'ISO', 'IBA', 'IEA'], ['IDA', 'IEA'], ['IBA'], ['ISS', 'NAS', 'IEA'], ['IBA', 'IEA'], ['IEA'], ['IGI', 'ISS', 'IBA', 'NAS', 'IEA'], ['IEA'], ['IDA', 'IGI', 'NAS', 'IEA'], ['IBA', 'IEA'], ['ISS', 'IBA', 'IEA'], ['ISS', 'IEA'], ['IMP', 'IBA', 'IEA']]
GO:BP	GO:0050000	chromosome localization	2.01259e-06	TRUE	"Any process in which a chromosome is transported to, or maintained in, a specific location." [GOC:ai]	118	69	8	25907	0.115942	0.0677966	query_1	['GO:0051640']	['KIF14', 'CENPF', 'NEK2', 'CDK1', 'CCNB1', 'NDC80', 'SKA1', 'TTK']	[['ISS', 'IEA'], ['IBA', 'IEA'], ['ISS', 'IEA'], ['ISS', 'IEA'], ['IBA', 'IEA'], ['ISS', 'ISO', 'IBA', 'IEA'], ['IEA'], ['IEA']]
GO:CC	GO:0005856	cytoskeleton	2.97253e-06	TRUE	"A cellular structure that forms the internal framework of eukaryotic and prokaryotic cells. The cytoskeleton includes intermediate filaments, microfilaments, microtubules, the microtrabecular lattice, and other structures characterized by a polymeric filamentous nature and long-range order within the cell. The various elements of the cytoskeleton not only serve in the maintenance of cellular sha…	2374	73	24	26207	0.328767	0.0101095	query_1	['GO:0043232']	['KIF14', 'CENPF', 'DTL', 'NEK2', 'CDK1', 'CASP14', 'HMMR', 'TOP2A', 'KIF18B', 'CCNB1', 'DLGAP5', 'TEKT4', 'TCTE1', 'NDC80', 'SKA1', 'CEP55', 'BUB1B', 'CKAP2L', 'CDC20', 'DNALI1', 'KNTC1', 'PRC1', 'DNAJB13', 'DNAH3']	[['ISS', 'ISO', 'IBA', 'IEA'], ['IDA', 'IBA', 'IEA'], ['ISS', 'IEA'], ['IDA', 'ISS', 'IBA', 'IEA'], ['ISS', 'IEA'], ['ISO', 'IEA'], ['IEA'], ['IEA'], ['IBA', 'IEA'], ['ISS', 'IBA', 'IEA'], ['IEA'], ['IDA', 'ISS', 'IBA', 'IEA'], ['IEA'], ['IDA', 'IEA'], ['IEA'], ['ISO', 'IEA'], ['IEA'], ['IBA', 'IEA'], ['IDA', 'ISO', 'IEA'], ['IDA', 'ISO', 'IBA', 'IEA'], ['IBA', 'IEA'], ['ISS', 'ISO', 'IBA', 'IEA'…
GO:CC	GO:0000922	spindle pole	6.37145e-06	TRUE	"Either of the ends of a spindle, where spindle microtubules are organized; usually contains a microtubule organizing center and accessory molecules, spindle microtubules and astral microtubules." [GOC:clt]	171	73	8	26207	0.109589	0.0467836	query_1	['GO:0005819', 'GO:0110165']	['CENPF', 'NEK2', 'CCNB1', 'DLGAP5', 'CKAP2L', 'CDC20', 'KNTC1', 'PRC1']	[['IBA', 'IEA'], ['IDA', 'IEA'], ['IEA'], ['IEA'], ['IEA'], ['IEA'], ['IEA'], ['IEA']]
GO:BP	GO:0044839	cell cycle G2/M phase transition	1.35247e-05	TRUE	"The cell cycle process by which a cell in G2 phase commits to M phase." [GOC:jl, GOC:mtg_cell_cycle]	150	69	8	25907	0.115942	0.0533333	query_1	['GO:0044770']	['KIF14', 'CENPF', 'DTL', 'CDK1', 'CCNB1', 'NDC80', 'CDC25C', 'TICRR']	[['ISS', 'IEA'], ['IBA', 'IEA'], ['ISS', 'IBA', 'IEA'], ['IDA', 'ISS', 'IBA', 'NAS', 'IEA'], ['IEA'], ['IDA'], ['IBA', 'IEA'], ['ISS', 'IBA', 'IEA']]
GO:CC	GO:0000793	condensed chromosome	1.56392e-05	TRUE	"A highly compacted molecule of DNA and associated proteins resulting in a cytologically distinct structure." [GOC:elh]	362	73	10	26207	0.136986	0.0276243	query_1	['GO:0005694']	['NEK2', 'TOP2A', 'CCNB1', 'NDC80', 'SKA1', 'BUB1B', 'BUB1', 'CDC20', 'KNTC1', 'TTK']	[['IDA', 'IEA'], ['IDA', 'IMP'], ['IEA'], ['IDA', 'ISS', 'ISO', 'IBA', 'NAS', 'IEA'], ['IEA'], ['IDA', 'IMP', 'ISS', 'ISO', 'IBA', 'IEA'], ['IEA'], ['IDA', 'IEA'], ['IBA', 'IEA'], ['IDA', 'IBA']]
GO:BP	GO:0007080	mitotic metaphase chromosome alignment	2.40059e-05	TRUE	"A chromosome localization process whereby chromosomes are positioned in a specific order and orientation at the metaphase plate (spindle equator), during mitotic chromosome segregation. This alignment ensures that each daughter cell will receive the correct number of chromosomes during cell division." [ISBN:0815316194]	59	69	6	25907	0.0869565	0.101695	query_1	['GO:0000070', 'GO:0051310', 'GO:1903047']	['KIF14', 'CDK1', 'CCNB1', 'NDC80', 'SKA1', 'TTK']	[['ISS', 'IEA'], ['ISS', 'IEA'], ['IBA', 'IEA'], ['ISS', 'IBA', 'IEA'], ['IEA'], ['IEA']]
GO:BP	GO:0010389	regulation of G2/M transition of mitotic cell cycle	2.50895e-05	TRUE	"Any signaling pathway that modulates the activity of a cell cycle cyclin-dependent protein kinase to modulate the switch from G2 phase to M phase of the mitotic cell cycle." [GOC:mtg_cell_cycle, PMID:17329565]	104	69	7	25907	0.101449	0.0673077	query_1	['GO:0000086', 'GO:1901990', 'GO:1902749']	['KIF14', 'CENPF', 'DTL', 'CDK1', 'CCNB1', 'CDC25C', 'TICRR']	[['ISS', 'IEA'], ['IBA', 'IEA'], ['ISS', 'IBA', 'IEA'], ['IDA', 'IBA', 'IEA'], ['IEA'], ['IBA'], ['ISS', 'IBA', 'IEA']]
GO:BP	GO:0090068	positive regulation of cell cycle process	5.1378e-05	TRUE	"Any process that increases the rate, frequency or extent of a cellular process that is involved in the progression of biochemical and morphological phases and events that occur in a cell during successive cell replication or nuclear replication events." [GOC:dph, GOC:tb]	254	69	9	25907	0.130435	0.0354331	query_1	['GO:0010564', 'GO:0022402', 'GO:0045787']	['KIF14', 'DTL', 'CDK1', 'CCNB1', 'NDC80', 'CDC25C', 'SKA1', 'BUB1', 'CDC20']	[['ISS', 'IEA'], ['IEA'], ['IEA'], ['IEA'], ['ISS', 'IEA'], ['IBA', 'IEA'], ['IEA'], ['IEA'], ['IEA']]
GO:BP	GO:1902749	regulation of cell cycle G2/M phase transition	6.04664e-05	TRUE	"Any signaling pathway that modulates the activity of a cell cycle cyclin-dependent protein kinase to modulate the switch from G2 phase to M phase of the cell cycle." [GO_REF:0000058, GOC:jl, GOC:TermGenie]	118	69	7	25907	0.101449	0.059322	query_1	['GO:0044839', 'GO:1901987']	['KIF14', 'CENPF', 'DTL', 'CDK1', 'CCNB1', 'CDC25C', 'TICRR']	[['ISS', 'IEA'], ['IBA', 'IEA'], ['ISS', 'IBA', 'IEA'], ['IDA', 'IBA', 'IEA'], ['IEA'], ['IBA', 'IEA'], ['ISS', 'IBA', 'IEA']]
GO:CC	GO:0099080	supramolecular complex	6.37935e-05	TRUE	"A cellular component that consists of an indeterminate number of proteins or macromolecular complexes, organized into a regular, higher-order structure such as a polymer, sheet, network or a fiber." [GOC:dos]	1418	73	17	26207	0.232877	0.0119887	query_1	['GO:0110165']	['PKP1', 'KIF14', 'NEK2', 'CDK1', 'CASP14', 'KIF18B', 'CCNB1', 'TEKT4', 'NDC80', 'SKA1', 'BUB1B', 'BUB1', 'CDC20', 'KNTC1', 'PRC1', 'DNAH3', 'TTK']	[['ISS', 'IEA'], ['ISO', 'IBA', 'IEA'], ['IEA'], ['IEA'], ['ISO', 'IEA'], ['IBA', 'IEA'], ['IEA'], ['IDA', 'ISS', 'IEA'], ['IDA', 'ISS', 'ISO', 'IBA', 'NAS', 'IEA'], ['IEA'], ['IDA', 'IMP', 'ISS', 'ISO', 'IBA', 'IEA'], ['IEA'], ['IDA', 'IEA'], ['IBA', 'IEA'], ['IEA'], ['IEA'], ['IDA', 'IBA']]
GO:BP	GO:0044771	meiotic cell cycle phase transition	9.41622e-05	TRUE	"The cell cycle process by which a cell commits to entering the next meiotic cell cycle phase." [GOC:mtg_cell_cycle]	14	69	4	25907	0.057971	0.285714	query_1	['GO:0044770', 'GO:1903046']	['NDC80', 'CDC25C', 'CDC20', 'TTK']	[['IDA'], ['IBA'], ['IDA', 'IEA'], ['IMP', 'IBA']]
GO:BP	GO:0007017	microtubule-based process	0.000116986	TRUE	"Any cellular process that depends upon or alters the microtubule cytoskeleton, that part of the cytoskeleton comprising microtubules and their associated proteins." [GOC:mah]	1016	69	15	25907	0.217391	0.0147638	query_1	['GO:0009987']	['KIF14', 'NEK2', 'CDK1', 'KIF18B', 'CCNB1', 'TEKT4', 'TCTE1', 'NDC80', 'SKA1', 'CDC20', 'DNALI1', 'PRC1', 'DNAJB13', 'DNAH3', 'HOATZ']	[['IBA', 'IEA'], ['IMP', 'ISS', 'IEA'], ['IEA'], ['IBA', 'IEA'], ['IEA'], ['IDA', 'IMP', 'IBA', 'IEA'], ['IMP', 'IBA'], ['IMP', 'IGI', 'ISS', 'ISO', 'IEA'], ['IEA'], ['IMP'], ['IMP', 'IC', 'IEA'], ['ISO', 'IBA', 'IEA'], ['ISS', 'IC', 'IEA'], ['IBA', 'IEA'], ['IMP']]
GO:BP	GO:0000086	G2/M transition of mitotic cell cycle	0.000131251	TRUE	"The mitotic cell cycle transition by which a cell in G2 commits to M phase. The process begins when the kinase activity of M cyclin/CDK complex reaches a threshold high enough for the cell cycle to proceed. This is accomplished by activating a positive feedback loop that results in the accumulation of unphosphorylated and active M cyclin/CDK complex." [GOC:mtg_cell_cycle]	132	69	7	25907	0.101449	0.0530303	query_1	['GO:0044772', 'GO:0044839']	['KIF14', 'CENPF', 'DTL', 'CDK1', 'CCNB1', 'CDC25C', 'TICRR']	[['ISS', 'IEA'], ['IBA', 'IEA'], ['ISS', 'IBA', 'IEA'], ['IDA', 'ISS', 'IBA', 'NAS', 'IEA'], ['IEA'], ['IBA', 'IEA'], ['ISS', 'IBA', 'IEA']]
GO:CC	GO:0005815	microtubule organizing center	0.000132603	TRUE	"An intracellular structure that can catalyze gamma-tubulin-dependent microtubule nucleation and that can anchor microtubules by interacting with their minus ends, plus ends or sides." [GOC:vw, ISBN:0815316194, PMID:17072892, PMID:17245416, Wikipedia:Microtubule_organizing_center]	846	73	13	26207	0.178082	0.0153664	query_1	['GO:0015630', 'GO:0110165']	['CENPF', 'DTL', 'NEK2', 'CDK1', 'HMMR', 'TOP2A', 'CCNB1', 'DLGAP5', 'NDC80', 'SKA1', 'CEP55', 'CKAP2L', 'CDC20']	[['IDA'], ['ISS', 'IEA'], ['ISS', 'IBA', 'IEA'], ['ISS', 'IEA'], ['IEA'], ['IEA'], ['ISS', 'IBA', 'IEA'], ['IEA'], ['IDA', 'IEA'], ['IEA'], ['ISO', 'IEA'], ['IBA', 'IEA'], ['IDA', 'ISO', 'IEA']]
GO:CC	GO:0005813	centrosome	0.000132786	TRUE	"A structure comprised of a core structure (in most organisms, a pair of centrioles) and peripheral material from which a microtubule-based structure, such as a spindle apparatus, is organized. Centrosomes occur close to the nucleus during interphase in many eukaryotic cells, though in animal cells it changes continually during the cell-division cycle." [GOC:mah, ISBN:0198547684]	706	73	12	26207	0.164384	0.0169972	query_1	['GO:0005815']	['CENPF', 'DTL', 'NEK2', 'CDK1', 'HMMR', 'CCNB1', 'DLGAP5', 'NDC80', 'SKA1', 'CEP55', 'CKAP2L', 'CDC20']	[['IDA'], ['ISS', 'IEA'], ['ISS', 'IBA', 'IEA'], ['ISS', 'IEA'], ['IEA'], ['ISS', 'IBA', 'IEA'], ['IEA'], ['IDA', 'IEA'], ['IEA'], ['ISO', 'IEA'], ['IBA', 'IEA'], ['IDA', 'ISO', 'IEA']]
CORUM	CORUM:5706	Cdc2-Ccnb1 complex	0.000138643	TRUE	Cdc2-Ccnb1 complex	2	4	2	1082	0.5	1	query_1	['CORUM:0000000']	['CDK1', 'CCNB1']	[['CORUM'], ['CORUM']]
CORUM	CORUM:5547	Cdc2-Ccnb1 complex	0.000138643	TRUE	Cdc2-Ccnb1 complex	2	4	2	1082	0.5	1	query_1	['CORUM:0000000']	['CDK1', 'CCNB1']	[['CORUM'], ['CORUM']]
GO:BP	GO:0008608	attachment of spindle microtubules to kinetochore	0.000338815	TRUE	"The process in which spindle microtubules become physically associated with the proteins making up the kinetochore complex." [GOC:vw, PMID:10322137]	47	69	5	25907	0.0724638	0.106383	query_1	['GO:0022402', 'GO:0051310']	['NEK2', 'CDK1', 'CCNB1', 'NDC80', 'SKA1']	[['ISS', 'IEA'], ['ISS', 'IEA'], ['IEA'], ['ISS', 'ISO', 'IBA', 'IEA'], ['IEA']]
GO:BP	GO:1901992	positive regulation of mitotic cell cycle phase transition	0.000429556	TRUE	"Any process that activates or increases the frequency, rate or extent of mitotic cell cycle phase transition." [GOC:mtg_cell_cycle, GOC:TermGenie, PMID:22841721]	95	69	6	25907	0.0869565	0.0631579	query_1	['GO:0044772', 'GO:0045931', 'GO:1901989', 'GO:1901990']	['DTL', 'CDK1', 'CCNB1', 'CDC25C', 'SKA1', 'CDC20']	[['IEA'], ['IEA'], ['IEA'], ['IBA'], ['IEA'], ['IEA']]
GO:BP	GO:0045787	positive regulation of cell cycle	0.000555964	TRUE	"Any process that activates or increases the rate or extent of progression through the cell cycle." [GOC:go_curators]	336	69	9	25907	0.130435	0.0267857	query_1	['GO:0007049', 'GO:0048522', 'GO:0051726']	['KIF14', 'DTL', 'CDK1', 'CCNB1', 'NDC80', 'CDC25C', 'SKA1', 'BUB1', 'CDC20']	[['ISS', 'IEA'], ['IEA'], ['ISO', 'IEA'], ['IDA', 'IEA'], ['ISS', 'IEA'], ['IBA', 'IEA'], ['IEA'], ['IEA'], ['IEA']]
KEGG	KEGG:04114	Oocyte meiosis	0.00111978	TRUE	Oocyte meiosis	120	26	5	9330	0.192308	0.0416667	query_1	['KEGG:00000']	['CDK1', 'CCNB1', 'CDC25C', 'BUB1', 'CDC20']	[['KEGG'], ['KEGG'], ['KEGG'], ['KEGG'], ['KEGG']]
GO:BP	GO:1901989	positive regulation of cell cycle phase transition	0.00133389	TRUE	"Any process that activates or increases the frequency, rate or extent of cell cycle phase transition." [GOC:mtg_cell_cycle, GOC:TermGenie, PMID:22841721]	115	69	6	25907	0.0869565	0.0521739	query_1	['GO:0044770', 'GO:0090068', 'GO:1901987']	['DTL', 'CDK1', 'CCNB1', 'CDC25C', 'SKA1', 'CDC20']	[['IEA'], ['IEA'], ['IEA'], ['IBA', 'IEA'], ['IEA'], ['IEA']]
GO:CC	GO:0005874	microtubule	0.00157632	TRUE	"Any of the long, generally straight, hollow tubes of internal diameter 12-15 nm and external diameter 24 nm found in a wide variety of eukaryotic cells; each consists (usually) of 13 protofilaments of polymeric tubulin, staggered in such a manner that the tubulin monomers are arranged in a helical pattern on the microtubular surface, and with the alpha/beta axes of the tubulin subunits parallel …	472	73	9	26207	0.123288	0.0190678	query_1	['GO:0015630', 'GO:0099513']	['KIF14', 'NEK2', 'CDK1', 'KIF18B', 'TEKT4', 'SKA1', 'KNTC1', 'PRC1', 'DNAH3']	[['ISO', 'IBA', 'IEA'], ['IEA'], ['IEA'], ['IBA', 'IEA'], ['IDA', 'ISS', 'IEA'], ['IEA'], ['IBA', 'IEA'], ['IEA'], ['IEA']]
GO:CC	GO:0097125	cyclin B1-CDK1 complex	0.00186661	TRUE	"A protein complex consisting of cyclin B1 and cyclin-dependent kinase 1 (CDK1). Cyclins are characterized by periodicity in protein abundance throughout the cell cycle. Cyclin-dependent kinases represent a family of serine/threonine protein kinases that become active upon binding to a cyclin regulatory partner." [GOC:so, PMID:15935619]	2	73	2	26207	0.0273973	1	query_1	['GO:0000307']	['CDK1', 'CCNB1']	[['IEA'], ['IBA', 'IEA']]
GO:BP	GO:0010971	positive regulation of G2/M transition of mitotic cell cycle	0.00187266	TRUE	"Any signaling pathway that activates or increases the activity of a cell cycle cyclin-dependent protein kinase to modulate the switch from G2 phase to M phase of the mitotic cell cycle." [GOC:dph, GOC:mtg_cell_cycle, GOC:tb]	28	69	4	25907	0.057971	0.142857	query_1	['GO:0000086', 'GO:0010389', 'GO:1901992', 'GO:1902751']	['DTL', 'CDK1', 'CCNB1', 'CDC25C']	[['IEA'], ['IEA'], ['IEA'], ['IBA']]
GO:CC	GO:0072686	mitotic spindle	0.00197625	TRUE	"A spindle that forms as part of mitosis. Mitotic and meiotic spindles contain distinctive complements of proteins associated with microtubules." [GOC:mah, GOC:vw, PMID:11408572, PMID:18367542, PMID:8027178]	170	73	6	26207	0.0821918	0.0352941	query_1	['GO:0005819']	['CDK1', 'KIF18B', 'DLGAP5', 'SKA1', 'CKAP2L', 'PRC1']	[['ISS', 'IEA'], ['IBA'], ['IEA'], ['IEA'], ['IBA', 'IEA'], ['IBA']]
GO:CC	GO:0005694	chromosome	0.00233839	TRUE	"A structure composed of a very long molecule of DNA and associated proteins (e.g. histones) that carries hereditary information." [ISBN:0198547684]	1457	73	15	26207	0.205479	0.0102951	query_1	['GO:0043232']	['CENPF', 'DTL', 'NEK2', 'TOP2A', 'MIS18BP1', 'CCNB1', 'ESCO2', 'CDCA2', 'NDC80', 'SKA1', 'BUB1B', 'BUB1', 'CDC20', 'KNTC1', 'TTK']	[['ISO', 'IBA', 'IEA'], ['IEA'], ['IDA', 'IEA'], ['IDA', 'IMP', 'IEA'], ['IBA', 'IEA'], ['IEA'], ['IDA', 'ISS', 'IBA', 'IEA'], ['ISO', 'IBA', 'IEA'], ['IDA', 'ISS', 'ISO', 'IBA', 'NAS', 'IEA'], ['IEA'], ['IDA', 'IMP', 'ISS', 'ISO', 'IBA', 'IEA'], ['IEA'], ['IDA', 'IEA'], ['IBA', 'IEA'], ['IDA', 'IBA']]
GO:BP	GO:0045931	positive regulation of mitotic cell cycle	0.00250241	TRUE	"Any process that activates or increases the rate or extent of progression through the mitotic cell cycle." [GOC:dph, GOC:go_curators, GOC:tb]	128	69	6	25907	0.0869565	0.046875	query_1	['GO:0000278', 'GO:0007346', 'GO:0045787']	['DTL', 'CDK1', 'CCNB1', 'CDC25C', 'SKA1', 'CDC20']	[['IEA'], ['ISO', 'IEA'], ['IEA'], ['IBA'], ['IEA'], ['IEA']]
GO:BP	GO:1902751	positive regulation of cell cycle G2/M phase transition	0.00286054	TRUE	"Any signaling pathway that activates or increases the activity of a cell cycle cyclin-dependent protein kinase to modulate the switch from G2 phase to M phase of the cell cycle." [GO_REF:0000058, GOC:jl, GOC:TermGenie]	31	69	4	25907	0.057971	0.129032	query_1	['GO:0044839', 'GO:1901989', 'GO:1902749']	['DTL', 'CDK1', 'CCNB1', 'CDC25C']	[['IEA'], ['IEA'], ['IEA'], ['IBA', 'IEA']]
GO:BP	GO:0034502	protein localization to chromosome	0.0034157	TRUE	"Any process in which a protein is transported to, or maintained at, a specific location on a chromosome." [GOC:mah]	135	69	6	25907	0.0869565	0.0444444	query_1	['GO:0033365']	['CDK1', 'ESCO2', 'BUB1B', 'KNTC1', 'TEX15', 'TTK']	[['ISS', 'IEA'], ['IMP'], ['IMP'], ['IBA'], ['IMP'], ['IMP', 'IBA']]
GO:BP	GO:0022414	reproductive process	0.00353994	TRUE	"A biological process that directly contributes to the process of producing new individuals by one or two organisms. The new individuals inherit some proportion of their genetic material from the parent or parents." [GOC:dph, GOC:isa_complete]	1907	69	18	25907	0.26087	0.00943891	query_1	['GO:0008150']	['NEK2', 'SHBG', 'TOP2A', 'CCNB1', 'AMHR2', 'TEKT4', 'TCTE1', 'NDC80', 'CDC25C', 'CDC20', 'DNALI1', 'SPATA18', 'DNAJB13', 'TEX15', 'HOATZ', 'CCDC33', 'TTK', 'GATA1']	[['IEA'], ['ISO'], ['IMP', 'IBA', 'TAS'], ['ISO'], ['IMP', 'IEA'], ['IDA', 'IGI', 'IEA'], ['IMP'], ['IDA', 'IMP', 'IGI'], ['IBA', 'IEA'], ['IDA', 'IGI', 'IEA'], ['IMP', 'IEA'], ['IEA'], ['IC'], ['IMP', 'IBA', 'IEA'], ['IMP'], ['NAS'], ['IMP', 'IBA'], ['IEA']]
GO:CC	GO:0030496	midbody	0.00456713	TRUE	"A thin cytoplasmic bridge formed between daughter cells at the end of cytokinesis. The midbody forms where the contractile ring constricts, and may persist for some time before finally breaking to complete cytokinesis." [ISBN:0815316194]	197	73	6	26207	0.0821918	0.0304569	query_1	['GO:0110165']	['KIF14', 'CENPF', 'NEK2', 'CDK1', 'CEP55', 'PRC1']	[['ISS', 'IEA'], ['IEA'], ['IDA'], ['IEA'], ['IDA', 'ISS', 'ISO', 'IBA', 'IEA'], ['ISS', 'IEA']]
WP	WP:WP116	Hedgehog signaling pathway	0.00504319	TRUE	Hedgehog signaling pathway	22	5	2	4533	0.4	0.0909091	query_1	['WP:000000']	['CDK1', 'CCNB1']	[['WP'], ['WP']]
KEGG	KEGG:04914	Progesterone-mediated oocyte maturation	0.00731772	TRUE	Progesterone-mediated oocyte maturation	92	26	4	9330	0.153846	0.0434783	query_1	['KEGG:00000']	['CDK1', 'CCNB1', 'CDC25C', 'BUB1']	[['KEGG'], ['KEGG'], ['KEGG'], ['KEGG']]
GO:BP	GO:1902850	microtubule cytoskeleton organization involved in mitosis	0.00850771	TRUE	"Any microtubule cytoskeleton organization that is involved in mitosis." [GO_REF:0000060, GOC:TermGenie, PMID:18799626]	158	69	6	25907	0.0869565	0.0379747	query_1	['GO:0000226', 'GO:1903047']	['NEK2', 'CDK1', 'CCNB1', 'NDC80', 'CDC20', 'PRC1']	[['IMP'], ['IEA'], ['IEA'], ['ISS', 'IEA'], ['IMP'], ['IBA']]
GO:BP	GO:0051656	establishment of organelle localization	0.00950697	TRUE	"The directed movement of an organelle to a specific location." [GOC:ai]	474	69	9	25907	0.130435	0.0189873	query_1	['GO:0051234', 'GO:0051640']	['KIF14', 'CENPF', 'NEK2', 'CDK1', 'CCNB1', 'NDC80', 'SKA1', 'TTK', 'GATA1']	[['ISS', 'IEA'], ['IBA', 'IEA'], ['ISS', 'IEA'], ['ISS', 'IEA'], ['IBA', 'IEA'], ['ISS', 'ISO', 'IBA', 'IEA'], ['IEA'], ['IEA'], ['ISO', 'IEA']]
GO:BP	GO:0010639	negative regulation of organelle organization	0.00986807	TRUE	"Any process that decreases the frequency, rate or extent of a process involved in the formation, arrangement of constituent parts, or disassembly of an organelle." [GOC:dph, GOC:tb]	356	69	8	25907	0.115942	0.0224719	query_1	['GO:0006996', 'GO:0033043', 'GO:0051129']	['CCNB1', 'NDC80', 'SKA1', 'BUB1B', 'BUB1', 'CDC20', 'KNTC1', 'TTK']	[['IEA'], ['ISS', 'NAS', 'IEA'], ['IEA'], ['ISS', 'IBA', 'NAS', 'IEA'], ['IEA'], ['NAS'], ['IBA', 'IEA'], ['IMP', 'IBA', 'IEA']]
GO:CC	GO:0033597	mitotic checkpoint complex	0.0111592	TRUE	"A multiprotein complex that functions as a mitotic checkpoint inhibitor of the anaphase-promoting complex/cyclosome (APC/C). In budding yeast this complex consists of Mad2p, Mad3p, Bub3p and Cdc20p, and in mammalian cells it consists of MAD2, BUBR1, BUB3, and CDC20." [PMID:10704439, PMID:11535616, PMID:11726501, PMID:17650307]	4	73	2	26207	0.0273973	0.5	query_1	['GO:0140513']	['BUB1B', 'CDC20']	[['ISO', 'IEA'], ['ISO', 'IEA']]
GO:CC	GO:0005876	spindle microtubule	0.0134156	TRUE	"Any microtubule that is part of a mitotic or meiotic spindle; anchored at one spindle pole." [ISBN:0815316194]	74	73	4	26207	0.0547945	0.0540541	query_1	['GO:0005819', 'GO:0005874']	['CDK1', 'KIF18B', 'SKA1', 'KNTC1']	[['IEA'], ['IBA', 'IEA'], ['IEA'], ['IBA', 'IEA']]
GO:BP	GO:1903083	protein localization to condensed chromosome	0.0134264	TRUE	"A process in which a protein is transported to, or maintained in, a location within a condensed chromosome." [GO_REF:0000087, GOC:kmv, GOC:TermGenie, PMID:12707312]	14	69	3	25907	0.0434783	0.214286	query_1	['GO:0034502']	['CDK1', 'KNTC1', 'TTK']	[['ISS', 'IEA'], ['IBA'], ['IMP', 'IBA']]
GO:BP	GO:0034501	protein localization to kinetochore	0.0134264	TRUE	"Any process in which a protein is transported to, or maintained at, the kinetochore." [GOC:mah]	14	69	3	25907	0.0434783	0.214286	query_1	['GO:0071459', 'GO:1903083']	['CDK1', 'KNTC1', 'TTK']	[['ISS', 'IEA'], ['IBA'], ['IMP', 'IBA']]
GO:BP	GO:0019953	sexual reproduction	0.0157379	TRUE	"A type of reproduction that combines the genetic material of two gametes (such as a sperm or egg cell or fungal spores). The gametes have an haploid genome (with a single set of chromosomes, the product of a meiotic division) and combines with one another to produce a zygote (diploid)." [Wikipedia:Sexual_reproduction]	1310	69	14	25907	0.202899	0.010687	query_1	['GO:0022414']	['NEK2', 'SHBG', 'TOP2A', 'CCNB1', 'NDC80', 'CDC25C', 'CDC20', 'DNALI1', 'SPATA18', 'DNAJB13', 'TEX15', 'HOATZ', 'CCDC33', 'TTK']	[['IEA'], ['ISO'], ['IMP', 'IBA', 'TAS'], ['ISO'], ['IDA', 'IMP', 'IGI'], ['IBA', 'IEA'], ['IDA', 'IGI', 'IEA'], ['IMP', 'IEA'], ['IEA'], ['IC'], ['IMP', 'IBA', 'IEA'], ['IMP'], ['NAS'], ['IMP', 'IBA']]
GO:CC	GO:0097729	9+2 motile cilium	0.0172693	TRUE	"A motile cilium where the axoneme has a ring of nine outer microtubule doublets plus two central microtubules (and is therefore called a 9+2 axoneme)." [GOC:cilia, PMID:22118931]	250	73	6	26207	0.0821918	0.024	query_1	['GO:0031514']	['TEKT4', 'TCTE1', 'DNALI1', 'SPATA18', 'DNAJB13', 'DNAH3']	[['IDA', 'IBA'], ['IDA'], ['EXP', 'IDA', 'ISS', 'IEA'], ['ISO'], ['IDA', 'ISS', 'IC', 'IEA'], ['IBA']]
GO:CC	GO:0099513	polymeric cytoskeletal fiber	0.0196271	TRUE	"A component of the cytoskeleton consisting of a homo or heteropolymeric fiber constructed from an indeterminate number of protein subunits." [GOC:dos]	810	73	10	26207	0.136986	0.0123457	query_1	['GO:0005856', 'GO:0099512']	['KIF14', 'NEK2', 'CDK1', 'CASP14', 'KIF18B', 'TEKT4', 'SKA1', 'KNTC1', 'PRC1', 'DNAH3']	[['ISO', 'IBA', 'IEA'], ['IEA'], ['IEA'], ['ISO', 'IEA'], ['IBA', 'IEA'], ['IDA', 'ISS', 'IEA'], ['IEA'], ['IBA', 'IEA'], ['IEA'], ['IEA']]
GO:BP	GO:0071459	protein localization to chromosome, centromeric region	0.0201541	TRUE	"Any process in which a protein is transported to, or maintained at, the centromeric region of a chromosome." [GOC:mah]	50	69	4	25907	0.057971	0.08	query_1	['GO:0034502']	['CDK1', 'BUB1B', 'KNTC1', 'TTK']	[['ISS', 'IEA'], ['IMP'], ['IBA'], ['IMP', 'IBA']]
GO:BP	GO:0000226	microtubule cytoskeleton organization	0.0233112	TRUE	"A process that is carried out at the cellular level which results in the assembly, arrangement of constituent parts, or disassembly of cytoskeletal structures comprising microtubules and their associated proteins." [GOC:mah]	673	69	10	25907	0.144928	0.0148588	query_1	['GO:0007010', 'GO:0007017']	['NEK2', 'CDK1', 'KIF18B', 'CCNB1', 'NDC80', 'SKA1', 'CDC20', 'PRC1', 'DNAJB13', 'HOATZ']	[['IMP', 'ISS', 'IEA'], ['IEA'], ['IBA', 'IEA'], ['IEA'], ['IMP', 'IGI', 'ISS', 'ISO', 'IEA'], ['IEA'], ['IMP'], ['ISO', 'IBA', 'IEA'], ['ISS', 'IEA'], ['IMP']]
GO:BP	GO:0007062	sister chromatid cohesion	0.0317582	TRUE	"The cell cycle process in which the sister chromatids of a replicated chromosome become tethered to each other." [GOC:jh, GOC:mah, ISBN:0815316194]	56	69	4	25907	0.057971	0.0714286	query_1	['GO:0022402', 'GO:0051276']	['ESCO2', 'BUB1B', 'BUB1', 'CDC20']	[['IBA'], ['IBA'], ['IEA'], ['IGI']]
GO:BP	GO:0051988	regulation of attachment of spindle microtubules to kinetochore	0.0354024	TRUE	"Any process that modulates the frequency, rate or extent of the attachment of spindle microtubules to the kinetochore." [GOC:ai]	19	69	3	25907	0.0434783	0.157895	query_1	['GO:0008608', 'GO:0010564']	['NEK2', 'CDK1', 'CCNB1']	[['ISS', 'IEA'], ['ISS', 'IEA'], ['IEA']]
GO:BP	GO:0007052	mitotic spindle organization	0.0377099	TRUE	"A process that is carried out at the cellular level which results in the assembly, arrangement of constituent parts, or disassembly of the microtubule spindle during a mitotic cell cycle." [GOC:go_curators, GOC:mah]	121	69	5	25907	0.0724638	0.0413223	query_1	['GO:0007051', 'GO:1902850']	['NEK2', 'CCNB1', 'NDC80', 'CDC20', 'PRC1']	[['IMP'], ['IEA'], ['ISS', 'IEA'], ['IMP'], ['IBA']]
GO:CC	GO:0051233	spindle midzone	0.0397772	TRUE	"The area in the center of the spindle where the spindle microtubules from opposite poles overlap." [GOC:ai, PMID:15296749]	38	73	3	26207	0.0410959	0.0789474	query_1	['GO:0005819', 'GO:0110165']	['KIF14', 'KIF18B', 'PRC1']	[['ISS', 'IEA'], ['IBA'], ['IBA']]
GO:BP	GO:0006996	organelle organization	0.0426	TRUE	"A process that is carried out at the cellular level which results in the assembly, arrangement of constituent parts, or disassembly of an organelle within a cell. An organelle is an organized structure of distinctive morphology and function. Includes the nucleus, mitochondria, plastids, vacuoles, vesicles, ribosomes and the cytoskeleton. Excludes the plasma membrane." [GOC:mah]	3494	69	23	25907	0.333333	0.00658271	query_1	['GO:0016043']	['PKP1', 'KIF14', 'NEK2', 'CDK1', 'TOP2A', 'KIF18B', 'CCNB1', 'ESCO2', 'CDCA2', 'TEKT4', 'NDC80', 'SKA1', 'BUB1B', 'BUB1', 'CDC20', 'DNALI1', 'SPATA18', 'KNTC1', 'PRC1', 'DNAJB13', 'TEX15', 'HOATZ', 'TTK']	[['IEA'], ['ISS', 'IEA'], ['IMP', 'ISS', 'IEA'], ['ISS', 'ISO', 'IEA'], ['IDA', 'IMP', 'ISO', 'IBA', 'TAS', 'IEA'], ['IBA', 'IEA'], ['ISO', 'IBA', 'IEA'], ['IBA'], ['IBA'], ['IBA', 'IEA'], ['IMP', 'IGI', 'ISS', 'ISO', 'IBA', 'NAS', 'IEA'], ['IEA'], ['IGI', 'ISS', 'IBA', 'NAS', 'IEA'], ['IEA'], ['IDA', 'IMP', 'IGI', 'NAS', 'IEA'], ['IMP', 'IEA'], ['ISS', 'IBA', 'IEA'], ['IBA', 'IEA'], ['ISO', 'IBA…
GO:BP	GO:1905448	positive regulation of mitochondrial ATP synthesis coupled electron transport	0.0436185	TRUE	"Any process that activates or increases the frequency, rate or extent of mitochondrial ATP synthesis coupled electron transport." [GO_REF:0000058, GOC:bc, GOC:PARL, GOC:TermGenie, PMID:23707074]	3	69	2	25907	0.0289855	0.666667	query_1	['GO:0009893', 'GO:0042775', 'GO:1905446']	['CDK1', 'CCNB1']	[['IEA'], ['IEA']]
WP	WP:WP2902	p53 signaling	0.0487288	TRUE	p53 signaling	68	5	2	4533	0.4	0.0294118	query_1	['WP:000000']	['CDK1', 'CCNB1']	[['WP'], ['WP']]

## Sheet: supplementary_table_5
Supplementary table 5- GO analysis of genes specific to Kidney and Male gonads in 8cube Rebboah et al. 2025 data
source	native	name	p_value	significant	description	term_size	query_size	intersection_size	effective_domain_size	precision	recall	query	parents	intersections	evidences
KEGG	KEGG:04614	Renin-angiotensin system	0.000115335	TRUE	Renin-angiotensin system	36	24	4	9330	0.166667	0.111111	query_1	['KEGG:00000']	['KLK1B9', 'KLK1B11', 'KLK1B3', 'KLK1B5']	[['KEGG'], ['KEGG'], ['KEGG'], ['KEGG']]
KEGG	KEGG:04961	Endocrine and other factor-regulated calcium reabsorption	0.000978819	TRUE	Endocrine and other factor-regulated calcium reabsorption	61	24	4	9330	0.166667	0.0655738	query_1	['KEGG:00000']	['KLK1B9', 'KLK1B11', 'KLK1B3', 'KLK1B5']	[['KEGG'], ['KEGG'], ['KEGG'], ['KEGG']]
GO:MF	GO:0008236	serine-type peptidase activity	0.00349853	TRUE	"Catalysis of the hydrolysis of peptide bonds in a polypeptide chain by a catalytic mechanism that involves a catalytic triad consisting of a serine nucleophile that is activated by a proton relay involving an acidic residue (e.g. aspartate or glutamate) and a basic residue (usually histidine)." [https://www.ebi.ac.uk/merops/about/glossary.shtml#CATTYPE]	341	91	9	24018	0.0989011	0.026393	query_1	['GO:0008233', 'GO:0017171']	['SERPINA1F', 'SERPINA3B', 'WFDC15B', 'CPVL', 'KLK15', 'KLK1B9', 'KLK1B11', 'KLK1B3', 'KLK1B5']	[['IEA'], ['IBA', 'IEA'], ['IBA'], ['IBA', 'IEA'], ['IEA'], ['ISO', 'IEA'], ['ISO', 'IEA'], ['ISO', 'IEA'], ['IDA', 'ISO', 'ISM', 'IEA']]
GO:MF	GO:0017171	serine hydrolase activity	0.00393334	TRUE	"Catalysis of the hydrolysis of a substrate by a catalytic mechanism that involves a catalytic triad consisting of a serine nucleophile that is activated by a proton relay involving an acidic residue (e.g. aspartate or glutamate) and a basic residue (usually histidine)." [Wikipedia:Serine_hydrolase]	346	91	9	24018	0.0989011	0.0260116	query_1	['GO:0016787']	['SERPINA1F', 'SERPINA3B', 'WFDC15B', 'CPVL', 'KLK15', 'KLK1B9', 'KLK1B11', 'KLK1B3', 'KLK1B5']	[['IEA'], ['IBA', 'IEA'], ['IBA'], ['IBA', 'IEA'], ['IEA'], ['ISO', 'IEA'], ['ISO', 'IEA'], ['ISO', 'IEA'], ['IDA', 'ISO', 'ISM', 'IEA']]
GO:MF	GO:0008233	peptidase activity	0.0196782	TRUE	"Catalysis of the hydrolysis of a peptide bond. A peptide bond is a covalent bond formed when the carbon atom from the carboxyl group of one amino acid shares electrons with the nitrogen atom from the amino group of a second amino acid." [EC:3.4.-.-, GOC:jl]	899	91	13	24018	0.142857	0.0144605	query_1	['GO:0016787', 'GO:0140096']	['IHH', 'SERPINA1F', 'SERPINA3B', 'NAALADL1', 'PGA5', 'WFDC15B', 'ADAM1B', 'CPVL', 'KLK15', 'KLK1B9', 'KLK1B11', 'KLK1B3', 'KLK1B5']	[['ISS', 'IEA'], ['IEA'], ['IBA', 'IEA'], ['ISS', 'IBA', 'IEA'], ['IDA', 'IBA', 'IEA'], ['IBA', 'IEA'], ['IBA', 'NAS', 'IEA'], ['IBA', 'IEA'], ['IEA'], ['IDA', 'ISO', 'IEA'], ['ISO', 'IEA'], ['ISO', 'IEA'], ['IDA', 'ISO', 'ISM', 'IEA']]
GO:MF	GO:0004252	serine-type endopeptidase activity	0.0203197	TRUE	"Catalysis of the hydrolysis of internal, alpha-peptide bonds in a polypeptide chain by a catalytic mechanism that involves a catalytic triad consisting of a serine nucleophile that is activated by a proton relay involving an acidic residue (e.g. aspartate or glutamate) and a basic residue (usually histidine)." [GOC:mah, https://www.ebi.ac.uk/merops/about/glossary.shtml#CATTYPE]	327	91	8	24018	0.0879121	0.0244648	query_1	['GO:0004175', 'GO:0008236']	['SERPINA1F', 'SERPINA3B', 'WFDC15B', 'KLK15', 'KLK1B9', 'KLK1B11', 'KLK1B3', 'KLK1B5']	[['IEA'], ['IBA', 'IEA'], ['IBA'], ['IEA'], ['IEA'], ['IEA'], ['IEA'], ['IDA', 'ISM', 'IEA']]
TF	TF:M03582_1	Factor: TWIST; motif: CACCTGG; match class: 1	0.0249971	TRUE	Factor: TWIST; motif: CACCTGG; match class: 1	1887	83	20	21700	0.240964	0.0105988	query_1	['TF:M03582']	['MAB21L4', 'GM47985', 'GM47995', 'GM47996', 'SERPINA1F', 'TCL1B4', 'GPX6', 'TFAP2A', 'GM8122', 'SMBD1', 'BICDL2', 'ARMC12', 'MYMX', 'PGA5', 'IL1F10', 'WFDC15B', 'FXYD4', 'OR2AG12', 'CES2F', 'ASB9']	[['TF'], ['TF'], ['TF'], ['TF'], ['TF'], ['TF'], ['TF'], ['TF'], ['TF'], ['TF'], ['TF'], ['TF'], ['TF'], ['TF'], ['TF'], ['TF'], ['TF'], ['TF'], ['TF'], ['TF']]
TF	TF:M03582	Factor: TWIST; motif: CACCTGG	0.0258771	TRUE	Factor: TWIST; motif: CACCTGG	7656	83	48	21700	0.578313	0.00626959	query_1	['TF:M00000']	['IHH', 'MAB21L4', 'GM47985', 'GM8947', 'GM47995', 'GM47996', 'SMIM24', 'TMEM238L', 'SERPINA1F', 'SERPINA3B', 'TCL1B4', 'CALML3', 'GPX6', 'H2BC12', 'VMN1R189', 'TEX56', 'TFAP2A', 'GM8122', 'EDDM3B', 'SMBD1', 'BICDL2', 'NHLRC4', 'ARMC12', 'MYMX', 'NAALADL1', 'PGA5', 'VWA2', 'IL1F10', 'RNF224', 'HOXD3', 'LARGE2', 'OR4F14C', 'PPP1R14D', 'PROM2', 'WFDC15B', 'GPR160', 'EPS8L3', 'CYP4A29', 'CLDN4', 'FX…	[['TF'], ['TF'], ['TF'], ['TF'], ['TF'], ['TF'], ['TF'], ['TF'], ['TF'], ['TF'], ['TF'], ['TF'], ['TF'], ['TF'], ['TF'], ['TF'], ['TF'], ['TF'], ['TF'], ['TF'], ['TF'], ['TF'], ['TF'], ['TF'], ['TF'], ['TF'], ['TF'], ['TF'], ['TF'], ['TF'], ['TF'], ['TF'], ['TF'], ['TF'], ['TF'], ['TF'], ['TF'], ['TF'], ['TF'], ['TF'], ['TF'], ['TF'], ['TF'], ['TF'], ['TF'], ['TF'], ['TF'], ['TF']]
CORUM	CORUM:109	Fertilin complex (Adam1b, Adam2)	0.0499575	TRUE	Fertilin complex (Adam1b, Adam2)	2	1	1	1082	1	0.5	query_1	['CORUM:0000000']	['ADAM1B']	[['CORUM']]

## Sheet: supplementary_table_6
Supplementary table 6- GO analysis of genes specific to Cortex, Hippocampus and Male gonads in 8cube Rebboah et al. 2025 data
source	native	name	p_value	significant	description	term_size	query_size	intersection_size	effective_domain_size	precision	recall	query	parents	intersections	evidences	Column 1	Column 2	Column 3	Column 4	Column 5	Column 6	Column 7	Column 8	Column 9	Column 10
KEGG	KEGG:04740	Olfactory transduction	4.42342e-08	TRUE	Olfactory transduction	1150	24	16	9330	0.666667	0.013913	query_1	['KEGG:00000']	['OR6C209', 'OR5AN1B', 'OR8K3', 'OR4C109', 'OR4C111', 'OR4G16', 'ANO2', 'OR6Z6', 'OR52M1', 'OR51AA2', 'OR51B17', 'OR52E15', 'OR13A24', 'OR13A28', 'OR8C20', 'OR8G54']	[['KEGG'], ['KEGG'], ['KEGG'], ['KEGG'], ['KEGG'], ['KEGG'], ['KEGG'], ['KEGG'], ['KEGG'], ['KEGG'], ['KEGG'], ['KEGG'], ['KEGG'], ['KEGG'], ['KEGG'], ['KEGG']]
GO:MF	GO:0004984	olfactory receptor activity	3.3823e-05	TRUE	"Combining with an odorant and transmitting the signal from one side of the membrane to the other to initiate a change in cell activity in response to detection of smell." [GOC:bf, GOC:dph, GOC:sart, PMID:19135896, PMID:21041441]	1165	58	15	24018	0.258621	0.0128755	query_1	['GO:0004888']	['OR6C209', 'OR5AN1B', 'OR8K3', 'OR4C109', 'OR4C111', 'OR4G16', 'OR6Z6', 'OR52M1', 'OR51AA2', 'OR51B17', 'OR52E15', 'OR13A24', 'OR13A28', 'OR8C20', 'OR8G54']	[['ISA', 'IBA', 'IEA'], ['ISA', 'IBA', 'IEA'], ['ISA', 'IBA', 'IEA'], ['ISA', 'IBA', 'IEA'], ['ISA', 'IBA', 'IEA'], ['ISA', 'IBA', 'IEA'], ['ISA', 'IEA'], ['ISA', 'IBA', 'IEA'], ['ISA', 'IBA', 'IEA'], ['ISA', 'IBA', 'IEA'], ['ISA', 'IBA', 'IEA'], ['ISA', 'IBA', 'IEA'], ['ISA', 'IBA', 'IEA'], ['ISA', 'IBA', 'IEA'], ['ISA', 'IBA', 'IEA']]
GO:BP	GO:0050906	detection of stimulus involved in sensory perception	3.79596e-05	TRUE	"The series of events involved in sensory perception in which a sensory stimulus is received and converted into a molecular signal." [GOC:ai, GOC:dos, GOC:dph]	1311	59	16	25907	0.271186	0.0122044	query_1	['GO:0007600', 'GO:0051606']	['OR6C209', 'OR5AN1B', 'OR8K3', 'OR4C109', 'OR4C111', 'OR4G16', 'OR6Z6', 'OR52M1', 'OR51AA2', 'OR51B17', 'OR52E15', 'OR13A24', 'OR13A28', 'OR8C20', 'OR8G54', 'CHRNA5']	[['IEA'], ['IEA'], ['IEA'], ['IEA'], ['IEA'], ['IEA'], ['IEA'], ['IEA'], ['IEA'], ['IEA'], ['IEA'], ['IEA'], ['IEA'], ['IEA'], ['IEA'], ['ISO']]
GO:BP	GO:0050911	detection of chemical stimulus involved in sensory perception of smell	5.8118e-05	TRUE	"The series of events involved in the perception of smell in which an olfactory chemical stimulus is received and converted into a molecular signal." [GOC:ai]	1167	59	15	25907	0.254237	0.0128535	query_1	['GO:0007608', 'GO:0050907']	['OR6C209', 'OR5AN1B', 'OR8K3', 'OR4C109', 'OR4C111', 'OR4G16', 'OR6Z6', 'OR52M1', 'OR51AA2', 'OR51B17', 'OR52E15', 'OR13A24', 'OR13A28', 'OR8C20', 'OR8G54']	[['IEA'], ['IEA'], ['IEA'], ['IEA'], ['IEA'], ['IEA'], ['IEA'], ['IEA'], ['IEA'], ['IEA'], ['IEA'], ['IEA'], ['IEA'], ['IEA'], ['IEA']]
GO:BP	GO:0007608	sensory perception of smell	8.2918e-05	TRUE	"The series of events required for an organism to receive an olfactory stimulus, convert it to a molecular signal, and recognize and characterize the signal. Olfaction involves the detection of chemical composition of an organism's ambient medium by chemoreceptors. This is a neurological process." [GOC:ai]	1199	59	15	25907	0.254237	0.0125104	query_1	['GO:0007606']	['OR6C209', 'OR5AN1B', 'OR8K3', 'OR4C109', 'OR4C111', 'OR4G16', 'OR6Z6', 'OR52M1', 'OR51AA2', 'OR51B17', 'OR52E15', 'OR13A24', 'OR13A28', 'OR8C20', 'OR8G54']	[['ISA', 'IEA'], ['ISA', 'IEA'], ['ISA', 'IBA', 'IEA'], ['ISA', 'IEA'], ['ISA', 'IEA'], ['ISA', 'IEA'], ['ISA', 'IEA'], ['ISA', 'IEA'], ['ISA', 'IEA'], ['ISA', 'IEA'], ['ISA', 'IEA'], ['ISA', 'IEA'], ['ISA', 'IEA'], ['ISA', 'IBA', 'IEA'], ['ISA', 'IBA', 'IEA']]
GO:BP	GO:0051606	detection of stimulus	9.54e-05	TRUE	"The series of events in which a stimulus is received by a cell or organism and converted into a molecular signal." [GOC:add, GOC:ai, GOC:dph, GOC:mah]	1401	59	16	25907	0.271186	0.0114204	query_1	['GO:0050896']	['OR6C209', 'OR5AN1B', 'OR8K3', 'OR4C109', 'OR4C111', 'OR4G16', 'OR6Z6', 'OR52M1', 'OR51AA2', 'OR51B17', 'OR52E15', 'OR13A24', 'OR13A28', 'OR8C20', 'OR8G54', 'CHRNA5']	[['IEA'], ['IEA'], ['IEA'], ['IEA'], ['IEA'], ['IEA'], ['IEA'], ['IEA'], ['IEA'], ['IEA'], ['IEA'], ['IEA'], ['IEA'], ['IEA'], ['IEA'], ['ISO']]
GO:BP	GO:0050907	detection of chemical stimulus involved in sensory perception	0.000107471	TRUE	"The series of events in which a chemical stimulus is received and converted into a molecular signal as part of sensory perception." [GOC:ai, GOC:dos]	1223	59	15	25907	0.254237	0.0122649	query_1	['GO:0007606', 'GO:0009593', 'GO:0050906']	['OR6C209', 'OR5AN1B', 'OR8K3', 'OR4C109', 'OR4C111', 'OR4G16', 'OR6Z6', 'OR52M1', 'OR51AA2', 'OR51B17', 'OR52E15', 'OR13A24', 'OR13A28', 'OR8C20', 'OR8G54']	[['IEA'], ['IEA'], ['IEA'], ['IEA'], ['IEA'], ['IEA'], ['IEA'], ['IEA'], ['IEA'], ['IEA'], ['IEA'], ['IEA'], ['IEA'], ['IEA'], ['IEA']]
GO:BP	GO:0009593	detection of chemical stimulus	0.000147409	TRUE	"The series of events in which a chemical stimulus is received by a cell and converted into a molecular signal." [GOC:jl]	1253	59	15	25907	0.254237	0.0119713	query_1	['GO:0042221', 'GO:0051606']	['OR6C209', 'OR5AN1B', 'OR8K3', 'OR4C109', 'OR4C111', 'OR4G16', 'OR6Z6', 'OR52M1', 'OR51AA2', 'OR51B17', 'OR52E15', 'OR13A24', 'OR13A28', 'OR8C20', 'OR8G54']	[['IEA'], ['IEA'], ['IEA'], ['IEA'], ['IEA'], ['IEA'], ['IEA'], ['IEA'], ['IEA'], ['IEA'], ['IEA'], ['IEA'], ['IEA'], ['IEA'], ['IEA']]
GO:MF	GO:0004930	G protein-coupled receptor activity	0.000216074	TRUE	"Combining with an extracellular signal and transmitting the signal across the membrane by activating an associated G-protein; promotes the exchange of GDP for GTP on the alpha subunit of a heterotrimeric G-protein complex." [GOC:bf, Wikipedia:GPCR]	1966	58	18	24018	0.310345	0.00915565	query_1	['GO:0004888']	['OR6C209', 'PTGDR', 'OR5AN1B', 'OR8K3', 'OR4C109', 'OR4C111', 'OR4G16', 'GPR3', 'VMN1R14', 'OR6Z6', 'OR52M1', 'OR51AA2', 'OR51B17', 'OR52E15', 'OR13A24', 'OR13A28', 'OR8C20', 'OR8G54']	[['IEA'], ['IDA', 'ISO', 'IBA', 'IEA'], ['IEA'], ['IEA'], ['IEA'], ['IEA'], ['IEA'], ['IBA', 'IEA'], ['IEA'], ['IEA'], ['IEA'], ['IEA'], ['IEA'], ['IEA'], ['IEA'], ['IEA'], ['IEA'], ['IEA']]
GO:BP	GO:0007606	sensory perception of chemical stimulus	0.000263975	TRUE	"The series of events required for an organism to receive a sensory chemical stimulus, convert it to a molecular signal, and recognize and characterize the signal. This is a neurological process." [GOC:ai]	1509	59	16	25907	0.271186	0.010603	query_1	['GO:0007600']	['OR6C209', 'OR5AN1B', 'OR8K3', 'OR4C109', 'OR4C111', 'OR4G16', 'VMN1R14', 'OR6Z6', 'OR52M1', 'OR51AA2', 'OR51B17', 'OR52E15', 'OR13A24', 'OR13A28', 'OR8C20', 'OR8G54']	[['ISA', 'IEA'], ['ISA', 'IEA'], ['ISA', 'IBA', 'IEA'], ['ISA', 'IEA'], ['ISA', 'IEA'], ['ISA', 'IEA'], ['TAS', 'IEA'], ['ISA', 'IEA'], ['ISA', 'IEA'], ['ISA', 'IEA'], ['ISA', 'IEA'], ['ISA', 'IEA'], ['ISA', 'IEA'], ['ISA', 'IEA'], ['ISA', 'IBA', 'IEA'], ['ISA', 'IBA', 'IEA']]
GO:MF	GO:0004888	transmembrane signaling receptor activity	0.000718157	TRUE	"Combining with an extracellular or intracellular signal and transmitting the signal from one side of the membrane to the other to initiate a change in cell activity or state as part of signal transduction." [GOC:go_curators, Wikipedia:Transmembrane_receptor]	2371	58	19	24018	0.327586	0.0080135	query_1	['GO:0038023']	['OR6C209', 'PTGDR', 'OR5AN1B', 'OR8K3', 'OR4C109', 'OR4C111', 'OR4G16', 'GPR3', 'VMN1R14', 'OR6Z6', 'OR52M1', 'OR51AA2', 'OR51B17', 'OR52E15', 'OR13A24', 'OR13A28', 'OR8C20', 'OR8G54', 'CHRNA5']	[['ISA', 'IBA', 'IEA'], ['IDA', 'ISO', 'IBA', 'IEA'], ['ISA', 'IBA', 'IEA'], ['ISA', 'IBA', 'IEA'], ['ISA', 'IBA', 'IEA'], ['ISA', 'IBA', 'IEA'], ['ISA', 'IBA', 'IEA'], ['IBA', 'IEA'], ['IEA'], ['ISA', 'IEA'], ['ISA', 'IBA', 'IEA'], ['ISA', 'IBA', 'IEA'], ['ISA', 'IBA', 'IEA'], ['ISA', 'IBA', 'IEA'], ['ISA', 'IBA', 'IEA'], ['ISA', 'IBA', 'IEA'], ['ISA', 'IBA', 'IEA'], ['ISA', 'IBA', 'IEA'], ['IBA…
GO:BP	GO:0007600	sensory perception	0.00258599	TRUE	"The series of events required for an organism to receive a sensory stimulus, convert it to a molecular signal, and recognize and characterize the signal. This is a neurological process." [GOC:ai, GOC:dph]	2021	59	17	25907	0.288136	0.00841168	query_1	['GO:0050877']	['OR6C209', 'OR5AN1B', 'OR8K3', 'OR4C109', 'OR4C111', 'OR4G16', 'VMN1R14', 'OR6Z6', 'OR52M1', 'OR51AA2', 'OR51B17', 'OR52E15', 'OR13A24', 'OR13A28', 'OR8C20', 'OR8G54', 'CHRNA5']	[['ISA', 'IEA'], ['ISA', 'IEA'], ['ISA', 'IBA', 'IEA'], ['ISA', 'IEA'], ['ISA', 'IEA'], ['ISA', 'IEA'], ['TAS', 'IEA'], ['ISA', 'IEA'], ['ISA', 'IEA'], ['ISA', 'IEA'], ['ISA', 'IEA'], ['ISA', 'IEA'], ['ISA', 'IEA'], ['ISA', 'IEA'], ['ISA', 'IBA', 'IEA'], ['ISA', 'IBA', 'IEA'], ['ISO']]
GO:BP	GO:0007186	G protein-coupled receptor signaling pathway	0.00533095	TRUE	"The series of molecular signals initiated by a ligand binding to its receptor, in which the activated receptor promotes the exchange of GDP for GTP on the alpha-subunit of an associated heterotrimeric G-protein complex. The GTP-bound activated alpha-G-protein then dissociates from the beta- and gamma-subunits to further transmit the signal within the cell. The pathway begins with receptor-ligand…	2379	59	18	25907	0.305085	0.0075662	query_1	['GO:0007165']	['OR6C209', 'PTGDR', 'OR5AN1B', 'OR8K3', 'OR4C109', 'OR4C111', 'OR4G16', 'GPR3', 'VMN1R14', 'OR6Z6', 'OR52M1', 'OR51AA2', 'OR51B17', 'OR52E15', 'OR13A24', 'OR13A28', 'OR8C20', 'OR8G54']	[['ISA', 'IEA'], ['IEA'], ['ISA', 'IEA'], ['ISA', 'IBA', 'IEA'], ['ISA', 'IEA'], ['ISA', 'IEA'], ['ISA', 'IEA'], ['IBA', 'IEA'], ['IEA'], ['ISA', 'IEA'], ['ISA', 'IEA'], ['ISA', 'IEA'], ['ISA', 'IEA'], ['ISA', 'IEA'], ['ISA', 'IEA'], ['ISA', 'IEA'], ['ISA', 'IBA', 'IEA'], ['ISA', 'IBA', 'IEA']]
GO:MF	GO:0060089	molecular transducer activity	0.00981721	TRUE	"A compound molecular function in which an effector function is controlled by one or more regulatory components." [GOC:dos, GOC:pdt]	3104	58	20	24018	0.344828	0.0064433	query_1	['GO:0003674']	['OR6C209', 'PRL7C1', 'PTGDR', 'OR5AN1B', 'OR8K3', 'OR4C109', 'OR4C111', 'OR4G16', 'GPR3', 'VMN1R14', 'OR6Z6', 'OR52M1', 'OR51AA2', 'OR51B17', 'OR52E15', 'OR13A24', 'OR13A28', 'OR8C20', 'OR8G54', 'CHRNA5']	[['ISA', 'IBA', 'IEA'], ['IBA', 'IEA'], ['IDA', 'ISO', 'IBA', 'IEA'], ['ISA', 'IBA', 'IEA'], ['ISA', 'IBA', 'IEA'], ['ISA', 'IBA', 'IEA'], ['ISA', 'IBA', 'IEA'], ['ISA', 'IBA', 'IEA'], ['IBA', 'IEA'], ['IEA'], ['ISA', 'IEA'], ['ISA', 'IBA', 'IEA'], ['ISA', 'IBA', 'IEA'], ['ISA', 'IBA', 'IEA'], ['ISA', 'IBA', 'IEA'], ['ISA', 'IBA', 'IEA'], ['ISA', 'IBA', 'IEA'], ['ISA', 'IBA', 'IEA'], ['ISA', 'IBA…
GO:MF	GO:0038023	signaling receptor activity	0.00981721	TRUE	"Receiving a signal and transmitting it in the cell to initiate a change in cell activity. A signal is a physical entity or change in state that is used to transfer information in order to trigger a response." [GOC:bf, GOC:signaling]	3104	58	20	24018	0.344828	0.0064433	query_1	['GO:0060089']	['OR6C209', 'PRL7C1', 'PTGDR', 'OR5AN1B', 'OR8K3', 'OR4C109', 'OR4C111', 'OR4G16', 'GPR3', 'VMN1R14', 'OR6Z6', 'OR52M1', 'OR51AA2', 'OR51B17', 'OR52E15', 'OR13A24', 'OR13A28', 'OR8C20', 'OR8G54', 'CHRNA5']	[['ISA', 'IBA', 'IEA'], ['IBA', 'IEA'], ['IDA', 'ISO', 'IBA', 'IEA'], ['ISA', 'IBA', 'IEA'], ['ISA', 'IBA', 'IEA'], ['ISA', 'IBA', 'IEA'], ['ISA', 'IBA', 'IEA'], ['ISA', 'IBA', 'IEA'], ['IBA', 'IEA'], ['IEA'], ['ISA', 'IEA'], ['ISA', 'IBA', 'IEA'], ['ISA', 'IBA', 'IEA'], ['ISA', 'IBA', 'IEA'], ['ISA', 'IBA', 'IEA'], ['ISA', 'IBA', 'IEA'], ['ISA', 'IBA', 'IEA'], ['ISA', 'IBA', 'IEA'], ['ISA', 'IBA…
GO:CC	GO:0005886	plasma membrane	0.010586	TRUE	"The membrane surrounding a cell that separates the cell from its external environment. It consists of a phospholipid bilayer and associated proteins." [ISBN:0716731363]	6482	59	29	26207	0.491525	0.00447393	query_1	['GO:0016020', 'GO:0071944']	['OR6C209', 'GJD3', 'CDHR1', 'PTGDR', 'ELFN2', 'CPNE5', 'PCDHA11', 'PCDHA12', 'PCDHAC1', 'CATSPERZ', 'OR5AN1B', 'OR8K3', 'OR4C109', 'OR4C111', 'OR4G16', 'GPR3', 'TRPV6', 'VMN1R14', 'ANO2', 'OR6Z6', 'OR52M1', 'OR51AA2', 'OR51B17', 'OR52E15', 'OR13A24', 'OR13A28', 'OR8C20', 'OR8G54', 'CHRNA5']	[['IEA'], ['IGI', 'ISS', 'IBA', 'IEA'], ['IDA', 'IBA', 'IEA'], ['IDA', 'IBA', 'IEA'], ['IDA', 'IEP'], ['IBA'], ['IBA', 'IEA'], ['IBA', 'IEA'], ['IBA', 'IEA'], ['IDA', 'IBA', 'IEA'], ['IEA'], ['IEA'], ['IBA', 'IEA'], ['IBA', 'IEA'], ['IBA', 'IEA'], ['IBA', 'IEA'], ['ISS', 'IEA'], ['IEA'], ['IDA', 'IBA', 'TAS', 'IEA'], ['IEA'], ['IBA', 'IEA'], ['IBA', 'IEA'], ['IBA', 'IEA'], ['IBA', 'IEA'], ['IEA']…
GO:CC	GO:0071944	cell periphery	0.0152086	TRUE	"The broad region around and including the plasma membrane of a cell, encompassing the cell cortex (inside the cell), the plasma membrane, and any external encapsulating structures." [GOC:pdt]	6973	59	30	26207	0.508475	0.00430231	query_1	['GO:0110165']	['OR6C209', 'GJD3', 'CDHR1', 'PTGDR', 'ELFN2', 'CPNE5', 'PCDHA11', 'PCDHA12', 'PCDHAC1', 'CATSPERZ', 'OR5AN1B', 'FIBCD1', 'OR8K3', 'OR4C109', 'OR4C111', 'OR4G16', 'GPR3', 'TRPV6', 'VMN1R14', 'ANO2', 'OR6Z6', 'OR52M1', 'OR51AA2', 'OR51B17', 'OR52E15', 'OR13A24', 'OR13A28', 'OR8C20', 'OR8G54', 'CHRNA5']	[['IEA'], ['IGI', 'ISS', 'IBA', 'IEA'], ['IDA', 'IBA', 'IEA'], ['IDA', 'IBA', 'IEA'], ['IDA', 'IEP', 'IBA'], ['IBA'], ['IBA', 'IEA'], ['IBA', 'IEA'], ['IBA', 'IEA'], ['IDA', 'IBA', 'IEA'], ['IEA'], ['IBA'], ['IEA'], ['IBA', 'IEA'], ['IBA', 'IEA'], ['IBA', 'IEA'], ['IBA', 'IEA'], ['ISS', 'IEA'], ['IEA'], ['IDA', 'IBA', 'TAS', 'IEA'], ['IEA'], ['IBA', 'IEA'], ['IBA', 'IEA'], ['IBA', 'IEA'], ['IBA',…
GO:BP	GO:0050877	nervous system process	0.0220289	TRUE	"An organ system process carried out by any of the organs or tissues of the neurological system." [GOC:ai, GOC:mtg_cardio]	2633	59	18	25907	0.305085	0.00683631	query_1	['GO:0003008']	['OR6C209', 'NEUROG1', 'OR5AN1B', 'OR8K3', 'OR4C109', 'OR4C111', 'OR4G16', 'VMN1R14', 'OR6Z6', 'OR52M1', 'OR51AA2', 'OR51B17', 'OR52E15', 'OR13A24', 'OR13A28', 'OR8C20', 'OR8G54', 'CHRNA5']	[['ISA', 'IEA'], ['IEA'], ['ISA', 'IEA'], ['ISA', 'IBA', 'IEA'], ['ISA', 'IEA'], ['ISA', 'IEA'], ['ISA', 'IEA'], ['TAS', 'IEA'], ['ISA', 'IEA'], ['ISA', 'IEA'], ['ISA', 'IEA'], ['ISA', 'IEA'], ['ISA', 'IEA'], ['ISA', 'IEA'], ['ISA', 'IEA'], ['ISA', 'IBA', 'IEA'], ['ISA', 'IBA', 'IEA'], ['ISO', 'IEA']]
GO:BP	GO:0003008	system process	0.0457813	TRUE	"A multicellular organismal process carried out by any of the organs or tissues in an organ system. An organ system is a regularly interacting or interdependent group of organs or tissues that work together to carry out a biological objective." [GOC:mtg_cardio]	3347	59	20	25907	0.338983	0.0059755	query_1	['GO:0032501']	['OR6C209', 'GJD3', 'NEUROG1', 'OR5AN1B', 'OR8K3', 'OR4C109', 'OR4C111', 'OR4G16', 'TRPV6', 'VMN1R14', 'OR6Z6', 'OR52M1', 'OR51AA2', 'OR51B17', 'OR52E15', 'OR13A24', 'OR13A28', 'OR8C20', 'OR8G54', 'CHRNA5']	[['ISA', 'IEA'], ['IMP'], ['IEA'], ['ISA', 'IEA'], ['ISA', 'IBA', 'IEA'], ['ISA', 'IEA'], ['ISA', 'IEA'], ['ISA', 'IEA'], ['IMP'], ['TAS', 'IEA'], ['ISA', 'IEA'], ['ISA', 'IEA'], ['ISA', 'IEA'], ['ISA', 'IEA'], ['ISA', 'IEA'], ['ISA', 'IEA'], ['ISA', 'IEA'], ['ISA', 'IBA', 'IEA'], ['ISA', 'IBA', 'IEA'], ['ISO', 'IEA']]
CORUM	CORUM:7457	CatSper1-CatSpere-CatSperz complex	0.0499575	TRUE	CatSper1-CatSpere-CatSperz complex	2	1	1	1082	1	0.5	query_1	['CORUM:0000000']	['CATSPERZ']	[['CORUM']]

## Sheet: supplementary_table_7
Supplementary table 7- GO analysis of genes specific to Diencephalon, Pituitary and Male gonads in 8cube Rebboah et al. 2025 data
source	native	name	p_value	significant	description	term_size	query_size	intersection_size	effective_domain_size	precision	recall	query	parents	intersections	evidences	Column 1	Column 2	Column 3	Column 4	Column 5	Column 6	Column 7	Column 8	Column 9	Column 10
GO:BP	GO:0007606	sensory perception of chemical stimulus	3.49054e-05	TRUE	"The series of events required for an organism to receive a sensory chemical stimulus, convert it to a molecular signal, and recognize and characterize the signal. This is a neurological process." [GOC:ai]	1509	110	24	25907	0.218182	0.0159046	query_1	['GO:0007600']	['OR10J27', 'OR2AB1', 'OR14P1', 'OR4N5', 'OR11G24', 'OR11G7', 'OR10G1', 'RTP1', 'VMN1R231', 'VMN1R232', 'OR2I1', 'PKD2L1', 'OR5W22', 'OR10AG60', 'OR2A54', 'OR2A7', 'OR2A51', 'VMN1R29', 'OR6D13', 'OR2BD2', 'OR56A41', 'OR2D2', 'OR8D4', 'OR5BH3']	[['ISA', 'IBA', 'IEA'], ['ISA', 'IBA', 'IEA'], ['IEA'], ['ISA', 'IEA'], ['ISA', 'IEA'], ['ISA', 'IEA'], ['ISA', 'IBA', 'IEA'], ['IBA'], ['IEA'], ['IEA'], ['ISA', 'IBA', 'IEA'], ['IDA', 'IMP', 'IEA'], ['ISA', 'IEA'], ['ISA', 'IBA', 'IEA'], ['ISA', 'IBA', 'IEA'], ['ISO', 'IBA', 'IEA'], ['ISA', 'IBA', 'IEA'], ['TAS', 'IEA'], ['ISA', 'IEA'], ['ISA', 'IBA', 'IEA'], ['IEA'], ['ISA', 'IBA', 'IEA'], ['IS…
KEGG	KEGG:04740	Olfactory transduction	7.48747e-05	TRUE	Olfactory transduction	1150	35	16	9330	0.457143	0.013913	query_1	['KEGG:00000']	['OR10J27', 'OR2AB1', 'OR4N5', 'OR11G24', 'OR11G7', 'OR10G1', 'OR5W22', 'OR10AG60', 'OR2A54', 'OR2A7', 'OR2A51', 'OR6D13', 'OR2BD2', 'OR2D2', 'OR8D4', 'OR5BH3']	[['KEGG'], ['KEGG'], ['KEGG'], ['KEGG'], ['KEGG'], ['KEGG'], ['KEGG'], ['KEGG'], ['KEGG'], ['KEGG'], ['KEGG'], ['KEGG'], ['KEGG'], ['KEGG'], ['KEGG'], ['KEGG']]
GO:BP	GO:0050907	detection of chemical stimulus involved in sensory perception	8.87417e-05	TRUE	"The series of events in which a chemical stimulus is received and converted into a molecular signal as part of sensory perception." [GOC:ai, GOC:dos]	1223	110	21	25907	0.190909	0.0171709	query_1	['GO:0007606', 'GO:0009593', 'GO:0050906']	['OR10J27', 'OR2AB1', 'OR14P1', 'OR4N5', 'OR11G24', 'OR11G7', 'OR10G1', 'RTP1', 'OR2I1', 'PKD2L1', 'OR5W22', 'OR10AG60', 'OR2A54', 'OR2A7', 'OR2A51', 'OR6D13', 'OR2BD2', 'OR56A41', 'OR2D2', 'OR8D4', 'OR5BH3']	[['IBA'], ['IBA'], ['IEA'], ['IEA'], ['IEA'], ['IEA'], ['IBA'], ['IBA'], ['IBA'], ['IDA', 'IMP'], ['IEA'], ['IBA'], ['IBA'], ['IBA', 'IEA'], ['IBA'], ['IEA'], ['IBA'], ['IEA'], ['IBA'], ['IEA'], ['IEA']]
GO:BP	GO:0009593	detection of chemical stimulus	0.00013384	TRUE	"The series of events in which a chemical stimulus is received by a cell and converted into a molecular signal." [GOC:jl]	1253	110	21	25907	0.190909	0.0167598	query_1	['GO:0042221', 'GO:0051606']	['OR10J27', 'OR2AB1', 'OR14P1', 'OR4N5', 'OR11G24', 'OR11G7', 'OR10G1', 'RTP1', 'OR2I1', 'PKD2L1', 'OR5W22', 'OR10AG60', 'OR2A54', 'OR2A7', 'OR2A51', 'OR6D13', 'OR2BD2', 'OR56A41', 'OR2D2', 'OR8D4', 'OR5BH3']	[['IBA'], ['IBA'], ['IEA'], ['IEA'], ['IEA'], ['IEA'], ['IBA'], ['IBA'], ['IBA'], ['IDA', 'IMP'], ['IEA'], ['IBA'], ['IBA'], ['IBA', 'IEA'], ['IBA'], ['IEA'], ['IBA'], ['IEA'], ['IBA'], ['IEA'], ['IEA']]
GO:BP	GO:0007600	sensory perception	0.000141319	TRUE	"The series of events required for an organism to receive a sensory stimulus, convert it to a molecular signal, and recognize and characterize the signal. This is a neurological process." [GOC:ai, GOC:dph]	2021	110	27	25907	0.245455	0.0133597	query_1	['GO:0050877']	['OR10J27', 'OR2AB1', 'OR14P1', 'OR4N5', 'OR11G24', 'OR11G7', 'OR10G1', 'COL2A1', 'RTP1', 'VMN1R231', 'VMN1R232', 'OR2I1', 'LOXHD1', 'PKD2L1', 'OR5W22', 'OR10AG60', 'OR2A54', 'OR2A7', 'OR2A51', 'VMN1R29', 'OR6D13', 'OR2BD2', 'OR56A41', 'OR2D2', 'OR8D4', 'SOX14', 'OR5BH3']	[['ISA', 'IBA', 'IEA'], ['ISA', 'IBA', 'IEA'], ['IEA'], ['ISA', 'IEA'], ['ISA', 'IEA'], ['ISA', 'IEA'], ['ISA', 'IBA', 'IEA'], ['IEA'], ['IBA'], ['IEA'], ['IEA'], ['ISA', 'IBA', 'IEA'], ['IMP', 'IBA', 'IEA'], ['IDA', 'IMP', 'IEA'], ['ISA', 'IEA'], ['ISA', 'IBA', 'IEA'], ['ISA', 'IBA', 'IEA'], ['ISO', 'IBA', 'IEA'], ['ISA', 'IBA', 'IEA'], ['TAS', 'IEA'], ['ISA', 'IEA'], ['ISA', 'IBA', 'IEA'], ['IE…
GO:BP	GO:0050906	detection of stimulus involved in sensory perception	0.000286188	TRUE	"The series of events involved in sensory perception in which a sensory stimulus is received and converted into a molecular signal." [GOC:ai, GOC:dos, GOC:dph]	1311	110	21	25907	0.190909	0.0160183	query_1	['GO:0007600', 'GO:0051606']	['OR10J27', 'OR2AB1', 'OR14P1', 'OR4N5', 'OR11G24', 'OR11G7', 'OR10G1', 'RTP1', 'OR2I1', 'PKD2L1', 'OR5W22', 'OR10AG60', 'OR2A54', 'OR2A7', 'OR2A51', 'OR6D13', 'OR2BD2', 'OR56A41', 'OR2D2', 'OR8D4', 'OR5BH3']	[['IBA'], ['IBA'], ['IEA'], ['IEA'], ['IEA'], ['IEA'], ['IBA'], ['IBA'], ['IBA'], ['IDA', 'IMP'], ['IEA'], ['IBA'], ['IBA'], ['IBA', 'IEA'], ['IBA'], ['IEA'], ['IBA'], ['IEA'], ['IBA'], ['IEA'], ['IEA']]
GO:MF	GO:0004984	olfactory receptor activity	0.000522809	TRUE	"Combining with an odorant and transmitting the signal from one side of the membrane to the other to initiate a change in cell activity in response to detection of smell." [GOC:bf, GOC:dph, GOC:sart, PMID:19135896, PMID:21041441]	1165	108	19	24018	0.175926	0.016309	query_1	['GO:0004888']	['OR10J27', 'OR2AB1', 'OR14P1', 'OR4N5', 'OR11G24', 'OR11G7', 'OR10G1', 'OR2I1', 'OR5W22', 'OR10AG60', 'OR2A54', 'OR2A7', 'OR2A51', 'OR6D13', 'OR2BD2', 'OR56A41', 'OR2D2', 'OR8D4', 'OR5BH3']	[['ISA', 'IBA', 'IEA'], ['ISA', 'IBA', 'IEA'], ['IBA', 'IEA'], ['ISA', 'IBA', 'IEA'], ['ISA', 'IEA'], ['ISA', 'IEA'], ['ISA', 'IBA', 'IEA'], ['ISA', 'IBA', 'IEA'], ['ISA', 'IBA', 'IEA'], ['ISA', 'IBA', 'IEA'], ['ISA', 'IBA', 'IEA'], ['ISO', 'IBA', 'IEA'], ['ISA', 'IBA', 'IEA'], ['ISA', 'IBA', 'IEA'], ['ISA', 'IBA', 'IEA'], ['IBA', 'IEA'], ['ISA', 'IBA', 'IEA'], ['ISA', 'IBA', 'IEA'], ['ISA', 'IBA…
GO:BP	GO:0051606	detection of stimulus	0.000857422	TRUE	"The series of events in which a stimulus is received by a cell or organism and converted into a molecular signal." [GOC:add, GOC:ai, GOC:dph, GOC:mah]	1401	110	21	25907	0.190909	0.0149893	query_1	['GO:0050896']	['OR10J27', 'OR2AB1', 'OR14P1', 'OR4N5', 'OR11G24', 'OR11G7', 'OR10G1', 'RTP1', 'OR2I1', 'PKD2L1', 'OR5W22', 'OR10AG60', 'OR2A54', 'OR2A7', 'OR2A51', 'OR6D13', 'OR2BD2', 'OR56A41', 'OR2D2', 'OR8D4', 'OR5BH3']	[['IBA'], ['IBA'], ['IEA'], ['IEA'], ['IEA'], ['IEA'], ['IBA'], ['IBA'], ['IBA'], ['IDA', 'IMP', 'IBA'], ['IEA'], ['IBA'], ['IBA'], ['IBA', 'IEA'], ['IBA'], ['IEA'], ['IBA'], ['IEA'], ['IBA'], ['IEA'], ['IEA']]
GO:BP	GO:0050911	detection of chemical stimulus involved in sensory perception of smell	0.000968929	TRUE	"The series of events involved in the perception of smell in which an olfactory chemical stimulus is received and converted into a molecular signal." [GOC:ai]	1167	110	19	25907	0.172727	0.0162811	query_1	['GO:0007608', 'GO:0050907']	['OR10J27', 'OR2AB1', 'OR14P1', 'OR4N5', 'OR11G24', 'OR11G7', 'OR10G1', 'OR2I1', 'OR5W22', 'OR10AG60', 'OR2A54', 'OR2A7', 'OR2A51', 'OR6D13', 'OR2BD2', 'OR56A41', 'OR2D2', 'OR8D4', 'OR5BH3']	[['IBA'], ['IBA'], ['IEA'], ['IEA'], ['IEA'], ['IEA'], ['IBA'], ['IBA'], ['IEA'], ['IBA'], ['IBA'], ['IBA', 'IEA'], ['IBA'], ['IEA'], ['IBA'], ['IEA'], ['IBA'], ['IEA'], ['IEA']]
GO:BP	GO:0007608	sensory perception of smell	0.00145639	TRUE	"The series of events required for an organism to receive an olfactory stimulus, convert it to a molecular signal, and recognize and characterize the signal. Olfaction involves the detection of chemical composition of an organism's ambient medium by chemoreceptors. This is a neurological process." [GOC:ai]	1199	110	19	25907	0.172727	0.0158465	query_1	['GO:0007606']	['OR10J27', 'OR2AB1', 'OR14P1', 'OR4N5', 'OR11G24', 'OR11G7', 'OR10G1', 'OR2I1', 'OR5W22', 'OR10AG60', 'OR2A54', 'OR2A7', 'OR2A51', 'OR6D13', 'OR2BD2', 'OR56A41', 'OR2D2', 'OR8D4', 'OR5BH3']	[['ISA', 'IBA', 'IEA'], ['ISA', 'IBA', 'IEA'], ['IEA'], ['ISA', 'IEA'], ['ISA', 'IEA'], ['ISA', 'IEA'], ['ISA', 'IBA', 'IEA'], ['ISA', 'IBA', 'IEA'], ['ISA', 'IEA'], ['ISA', 'IBA', 'IEA'], ['ISA', 'IBA', 'IEA'], ['ISO', 'IBA', 'IEA'], ['ISA', 'IBA', 'IEA'], ['ISA', 'IEA'], ['ISA', 'IBA', 'IEA'], ['IEA'], ['ISA', 'IBA', 'IEA'], ['ISA', 'IBA', 'IEA'], ['ISA', 'IBA', 'IEA']]
GO:BP	GO:0050877	nervous system process	0.00785619	TRUE	"An organ system process carried out by any of the organs or tissues of the neurological system." [GOC:ai, GOC:mtg_cardio]	2633	110	28	25907	0.254545	0.0106343	query_1	['GO:0003008']	['OR10J27', 'OR2AB1', 'OR14P1', 'OR4N5', 'OR11G24', 'OR11G7', 'OR10G1', 'COL2A1', 'RTP1', 'VMN1R231', 'VMN1R232', 'OR2I1', 'LOXHD1', 'PKD2L1', 'OR5W22', 'OR10AG60', 'RAG1', 'OR2A54', 'OR2A7', 'OR2A51', 'VMN1R29', 'OR6D13', 'OR2BD2', 'OR56A41', 'OR2D2', 'OR8D4', 'SOX14', 'OR5BH3']	[['ISA', 'IBA', 'IEA'], ['ISA', 'IBA', 'IEA'], ['IEA'], ['ISA', 'IEA'], ['ISA', 'IEA'], ['ISA', 'IEA'], ['ISA', 'IBA', 'IEA'], ['IEA'], ['IBA'], ['IEA'], ['IEA'], ['ISA', 'IBA', 'IEA'], ['IMP', 'IBA', 'IEA'], ['IDA', 'IMP', 'IEA'], ['ISA', 'IEA'], ['ISA', 'IBA', 'IEA'], ['ISO', 'IEA'], ['ISA', 'IBA', 'IEA'], ['ISO', 'IBA', 'IEA'], ['ISA', 'IBA', 'IEA'], ['TAS', 'IEA'], ['ISA', 'IEA'], ['ISA', 'IB…
GO:MF	GO:0004930	G protein-coupled receptor activity	0.0091432	TRUE	"Combining with an extracellular signal and transmitting the signal across the membrane by activating an associated G-protein; promotes the exchange of GDP for GTP on the alpha subunit of a heterotrimeric G-protein complex." [GOC:bf, Wikipedia:GPCR]	1966	108	23	24018	0.212963	0.0116989	query_1	['GO:0004888']	['OR10J27', 'OR2AB1', 'OR14P1', 'OR4N5', 'OR11G24', 'OR11G7', 'OR10G1', 'VMN1R231', 'VMN1R232', 'OR2I1', 'OR5W22', 'OR10AG60', 'OR2A54', 'OR2A7', 'OR2A51', 'VMN1R29', 'OR6D13', 'OR2BD2', 'OR56A41', 'OR2D2', 'OR8D4', 'OR5BH3', 'GPR50']	[['IEA'], ['IEA'], ['IEA'], ['IEA'], ['IEA'], ['IEA'], ['IEA'], ['ISS', 'IEA'], ['ISS', 'IEA'], ['IEA'], ['IEA'], ['IEA'], ['IEA'], ['IEA'], ['IEA'], ['IEA'], ['IEA'], ['IEA'], ['IEA'], ['IEA'], ['IEA'], ['IEA'], ['IBA', 'IEA']]

## Sheet: supplementary_table_8
Supplementary table 8- GO analysis of genes specific to Liver in 8cube Rebboah et al. 2025 data
source	native	name	p_value	significant	description	term_size	query_size	intersection_size	effective_domain_size	precision	recall	query	parents	intersections	evidences
GO:MF	GO:0016712	oxidoreductase activity, acting on paired donors, with incorporation or reduction of molecular oxygen, reduced flavin or flavoprotein as one donor, and incorporation of one atom of oxygen	3.43172e-31	TRUE	"Catalysis of an oxidation-reduction (redox) reaction in which hydrogen or electrons are transferred from reduced flavin or flavoprotein and one other donor, and one atom of oxygen is incorporated into one donor." [EC:1.14.14.-]	79	110	22	24018	0.2	0.278481	query_1	['GO:0004497', 'GO:0016705']	['CYP2D10', 'CYP2C29', 'CYP2C39', 'CYP2C67', 'CYP2C68', 'CYP2C40', 'CYP2C37', 'CYP2C54', 'CYP2C50', 'CYP2C70', 'CYP7A1', 'CYP3A16', 'CYP3A41B', 'CYP3A44', 'CYP3A11', 'CYP3A25', 'CYP3A59', 'CYP2B9', 'CYP2A22', 'CYP2A12', 'CYP1A2', 'CYP8B1']	[['IBA', 'IEA'], ['IBA', 'IEA'], ['IBA', 'IEA'], ['IBA'], ['IBA'], ['IBA'], ['IBA', 'IEA'], ['IBA', 'IEA'], ['IBA', 'IEA'], ['IBA'], ['IDA', 'ISS', 'ISO', 'IBA', 'IEA'], ['IEA'], ['IEA'], ['IEA'], ['IEA'], ['ISO', 'IEA'], ['ISO', 'IEA'], ['IBA', 'IEA'], ['IBA', 'IEA'], ['IBA', 'IEA'], ['IDA', 'ISS', 'ISO', 'IEA'], ['IEA']]
GO:MF	GO:0020037	heme binding	1.13213e-28	TRUE	"Binding to a heme, a compound composed of iron complexed in a porphyrin (tetrapyrrole) ring." [GOC:ai]	188	110	26	24018	0.236364	0.138298	query_1	['GO:0046906']	['CYP2D10', 'CYP2D13', 'CYP2D40', 'CYP2C29', 'CYP2C39', 'CYP2C67', 'CYP2C68', 'CYP2C40', 'CYP2C37', 'CYP2C54', 'CYP2C50', 'CYP2C70', 'TDO2', 'CYP7A1', 'CYP3A16', 'CYP3A41B', 'CYP3A44', 'CYP3A11', 'CYP3A25', 'CYP3A59', 'CYP2B9', 'CYP2A22', 'CYP2A12', 'HPX', 'CYP1A2', 'CYP8B1']	[['IBA', 'IEA'], ['IEA'], ['IEA'], ['IBA', 'IEA'], ['IBA', 'IEA'], ['IBA', 'IEA'], ['IBA', 'IEA'], ['IBA', 'IEA'], ['IBA', 'IEA'], ['IBA', 'IEA'], ['IBA', 'IEA'], ['IBA', 'IEA'], ['ISS', 'ISO', 'IBA', 'IEA'], ['IEA'], ['IEA'], ['IEA'], ['IEA'], ['IEA'], ['IEA'], ['IEA'], ['IBA', 'IEA'], ['IBA', 'IEA'], ['IBA', 'IEA'], ['ISO'], ['ISS', 'IEA'], ['IEA']]
GO:MF	GO:0046906	tetrapyrrole binding	4.03928e-28	TRUE	"Binding to a tetrapyrrole, a compound containing four pyrrole nuclei variously substituted and linked to each other through carbons at the alpha position." [GOC:curators, ISBN:0198506732]	197	110	26	24018	0.236364	0.13198	query_1	['GO:0005488']	['CYP2D10', 'CYP2D13', 'CYP2D40', 'CYP2C29', 'CYP2C39', 'CYP2C67', 'CYP2C68', 'CYP2C40', 'CYP2C37', 'CYP2C54', 'CYP2C50', 'CYP2C70', 'TDO2', 'CYP7A1', 'CYP3A16', 'CYP3A41B', 'CYP3A44', 'CYP3A11', 'CYP3A25', 'CYP3A59', 'CYP2B9', 'CYP2A22', 'CYP2A12', 'HPX', 'CYP1A2', 'CYP8B1']	[['IBA', 'IEA'], ['IEA'], ['IEA'], ['IBA', 'IEA'], ['IBA', 'IEA'], ['IBA', 'IEA'], ['IBA', 'IEA'], ['IBA', 'IEA'], ['IBA', 'IEA'], ['IBA', 'IEA'], ['IBA', 'IEA'], ['IBA', 'IEA'], ['ISS', 'ISO', 'IBA', 'IEA'], ['IEA'], ['IEA'], ['IEA'], ['IEA'], ['IEA'], ['IEA'], ['IEA'], ['IBA', 'IEA'], ['IBA', 'IEA'], ['IBA', 'IEA'], ['ISO'], ['ISS', 'IEA'], ['IEA']]
GO:MF	GO:0004497	monooxygenase activity	4.90339e-28	TRUE	"Catalysis of the incorporation of one atom from molecular oxygen into a compound and the reduction of the other atom of oxygen to water." [ISBN:0198506732]	172	110	25	24018	0.227273	0.145349	query_1	['GO:0016491']	['AKR1C6', 'CYP2D10', 'CYP2D13', 'CYP2D40', 'CYP2C29', 'CYP2C39', 'CYP2C67', 'CYP2C68', 'CYP2C40', 'CYP2C37', 'CYP2C54', 'CYP2C50', 'CYP2C70', 'CYP7A1', 'CYP3A16', 'CYP3A41B', 'CYP3A44', 'CYP3A11', 'CYP3A25', 'CYP3A59', 'CYP2B9', 'CYP2A22', 'CYP2A12', 'CYP1A2', 'CYP8B1']	[['IBA'], ['ISO', 'IBA', 'IEA'], ['IEA'], ['ISO', 'IEA'], ['IDA', 'IBA', 'IEA'], ['IDA', 'IBA', 'IEA'], ['IBA', 'IEA'], ['IBA', 'IEA'], ['IDA', 'IBA', 'IEA'], ['IDA', 'IBA', 'IEA'], ['IDA', 'IBA', 'IEA'], ['IDA', 'IBA', 'IEA'], ['IBA', 'IEA'], ['IDA', 'ISS', 'ISO', 'IBA', 'IEA'], ['ISO', 'IBA', 'IEA'], ['ISO', 'IBA', 'IEA'], ['ISO', 'IBA', 'IEA'], ['IDA', 'ISO', 'IBA', 'IEA'], ['ISO', 'IBA', 'IEA…
KEGG	KEGG:00140	Steroid hormone biosynthesis	2.88944e-26	TRUE	Steroid hormone biosynthesis	94	69	22	9330	0.318841	0.234043	query_1	['KEGG:00000']	['HSD17B6', 'CYP2D10', 'CYP2D40', 'CYP2C29', 'CYP2C39', 'CYP2C68', 'CYP2C40', 'CYP2C37', 'CYP2C54', 'CYP2C50', 'CYP2C70', 'CYP7A1', 'UGT2B1', 'UGT2B35', 'UGT2B36', 'CYP3A16', 'CYP3A41B', 'CYP3A44', 'CYP3A11', 'CYP3A25', 'CYP2B9', 'CYP1A2']	[['KEGG'], ['KEGG'], ['KEGG'], ['KEGG'], ['KEGG'], ['KEGG'], ['KEGG'], ['KEGG'], ['KEGG'], ['KEGG'], ['KEGG'], ['KEGG'], ['KEGG'], ['KEGG'], ['KEGG'], ['KEGG'], ['KEGG'], ['KEGG'], ['KEGG'], ['KEGG'], ['KEGG'], ['KEGG']]
GO:CC	GO:0005615	extracellular space	1.76513e-24	TRUE	"That part of a multicellular organism outside the cells proper, usually taken to be outside the plasma membranes, and occupied by fluid." [ISBN:0198547684]	1770	112	48	26207	0.428571	0.0271186	query_1	['GO:0005576', 'GO:0110165']	['APOA2', 'APCS', 'ARG1', 'INHBE', 'INHBC', 'APON', 'APOF', 'WFDC21', 'SERPINA1B', 'SERPINA1C', 'SERPINA11', 'SERPINA3K', 'F12', 'ITIH4', 'GDF2', 'C9', 'TMPRSS6', 'AHSG', 'CPN2', 'PLG', 'MBL2', 'HC', 'F2', 'FGG', 'FGB', 'MUP7', 'MUP8', 'MUP9', 'MUP10', 'MUP22', 'MUP13', 'MUP14', 'MUP15', 'MUP16', 'MUP17', 'MUP19', 'MUP20', 'MUP21', 'ALB', 'PON1', 'HAMP2', 'HAMP', 'SAA4', 'HPX', 'CES1C', 'APOA5', …	[['IDA', 'IBA', 'IEA'], ['IBA', 'IEA'], ['ISO', 'IEA'], ['IBA'], ['IBA'], ['ISA', 'IBA'], ['ISS', 'IBA', 'IEA'], ['IDA', 'IBA'], ['ISO', 'IBA', 'IEA'], ['IEA'], ['IEA'], ['IEA'], ['IMP', 'ISO', 'IBA', 'IEA'], ['ISO'], ['IBA', 'IEA'], ['ISS', 'IBA', 'IEA'], ['ISS', 'IEA'], ['ISO', 'IEA'], ['IBA'], ['ISS', 'ISO', 'IBA', 'IEA'], ['IDA', 'ISO', 'IBA', 'IEA'], ['IEA'], ['ISO', 'IBA', 'IEA'], ['ISO', '…
KEGG	KEGG:00830	Retinol metabolism	3.44914e-24	TRUE	Retinol metabolism	97	69	21	9330	0.304348	0.216495	query_1	['KEGG:00000']	['RDH7', 'HSD17B6', 'CYP2C29', 'CYP2C39', 'CYP2C68', 'CYP2C40', 'CYP2C37', 'CYP2C54', 'CYP2C50', 'CYP2C70', 'UGT2B1', 'UGT2B35', 'UGT2B36', 'CYP3A16', 'CYP3A41B', 'CYP3A44', 'CYP3A11', 'CYP3A25', 'CYP2B9', 'CYP2A12', 'CYP1A2']	[['KEGG'], ['KEGG'], ['KEGG'], ['KEGG'], ['KEGG'], ['KEGG'], ['KEGG'], ['KEGG'], ['KEGG'], ['KEGG'], ['KEGG'], ['KEGG'], ['KEGG'], ['KEGG'], ['KEGG'], ['KEGG'], ['KEGG'], ['KEGG'], ['KEGG'], ['KEGG'], ['KEGG']]
GO:MF	GO:0016705	oxidoreductase activity, acting on paired donors, with incorporation or reduction of molecular oxygen	4.65972e-24	TRUE	"Catalysis of an oxidation-reduction (redox) reaction in which hydrogen or electrons are transferred from each of two donors, and molecular oxygen is reduced or incorporated into a donor." [EC:1.14.-.-]	245	110	25	24018	0.227273	0.102041	query_1	['GO:0016491']	['AKR1C6', 'CYP2D10', 'CYP2D13', 'CYP2D40', 'CYP2C29', 'CYP2C39', 'CYP2C67', 'CYP2C68', 'CYP2C40', 'CYP2C37', 'CYP2C54', 'CYP2C50', 'CYP2C70', 'CYP7A1', 'CYP3A16', 'CYP3A41B', 'CYP3A44', 'CYP3A11', 'CYP3A25', 'CYP3A59', 'CYP2B9', 'CYP2A22', 'CYP2A12', 'CYP1A2', 'CYP8B1']	[['IBA'], ['IBA', 'IEA'], ['IEA'], ['IEA'], ['IDA', 'IBA', 'IEA'], ['IDA', 'IBA', 'IEA'], ['IBA', 'IEA'], ['IBA', 'IEA'], ['IDA', 'IBA', 'IEA'], ['IDA', 'IBA', 'IEA'], ['IDA', 'IBA', 'IEA'], ['IDA', 'IBA', 'IEA'], ['IBA', 'IEA'], ['IDA', 'ISS', 'ISO', 'IBA', 'IEA'], ['IEA'], ['IEA'], ['IEA'], ['IEA'], ['ISO', 'IEA'], ['ISO', 'IEA'], ['IBA', 'IEA'], ['IBA', 'IEA'], ['IBA', 'IEA'], ['IDA', 'ISS', '…
GO:BP	GO:0006629	lipid metabolic process	5.57013e-24	TRUE	"The chemical reactions and pathways involving lipids, compounds soluble in an organic solvent but not, or sparingly, in an aqueous solvent. Includes fatty acids; neutral fats, other fatty-acid esters, and soaps; long-chain (fatty) alcohols and waxes; sphingoids and other long-chain bases; glycolipids, phospholipids and sphingolipids; and carotenes, polyprenols, sterols, terpenes and other isopre…	1406	104	43	25907	0.413462	0.0305832	query_1	['GO:0044238']	['CPS1', 'APOA2', 'PLA2G12B', 'RDH7', 'HSD17B6', 'APON', 'APOF', 'AKR1C6', 'CYP2D10', 'CYP2C29', 'CYP2C39', 'CYP2C67', 'CYP2C68', 'CYP2C40', 'CYP2C37', 'CYP2C54', 'CYP2C50', 'CYP2C70', 'CYP7A1', 'MUP9', 'MUP16', 'MUP19', 'UGT2B1', 'UGT2B35', 'UGT2B36', 'SDS', 'CYP3A16', 'CYP3A41B', 'CYP3A44', 'CYP3A11', 'CYP3A25', 'CYP3A59', 'PON1', 'FABP1', 'SULT2A1', 'SULT2A8', 'CYP2B9', 'CYP2A22', 'CYP2A12', '…	[['IEA'], ['IMP', 'IGI', 'IEA'], ['IEA'], ['IBA', 'IEA'], ['ISS', 'IBA', 'IEA'], ['IBA'], ['IMP', 'IBA', 'IEA'], ['IDA', 'IBA', 'IEA'], ['IBA'], ['IDA', 'IBA', 'IEA'], ['IDA', 'IBA', 'IEA'], ['IBA'], ['IBA'], ['IBA', 'IEA'], ['IDA', 'IBA', 'IEA'], ['IDA', 'IBA', 'IEA'], ['IDA', 'IBA', 'IEA'], ['IBA'], ['IDA', 'ISS', 'ISO', 'IBA', 'TAS', 'IEA'], ['ISS'], ['ISS'], ['ISS'], ['ISO', 'IBA', 'IEA'], ['…
GO:MF	GO:0005506	iron ion binding	8.34326e-24	TRUE	"Binding to an iron (Fe) ion." [GOC:ai]	218	110	24	24018	0.218182	0.110092	query_1	['GO:0046914']	['CYP2D10', 'CYP2D13', 'CYP2D40', 'CYP2C29', 'CYP2C39', 'CYP2C67', 'CYP2C68', 'CYP2C40', 'CYP2C37', 'CYP2C54', 'CYP2C50', 'CYP2C70', 'CYP7A1', 'CYP3A16', 'CYP3A41B', 'CYP3A44', 'CYP3A11', 'CYP3A25', 'CYP3A59', 'CYP2B9', 'CYP2A22', 'CYP2A12', 'CYP1A2', 'CYP8B1']	[['IEA'], ['IEA'], ['IEA'], ['IEA'], ['IEA'], ['IEA'], ['IEA'], ['IEA'], ['IEA'], ['IEA'], ['IEA'], ['IEA'], ['IEA'], ['IEA'], ['IEA'], ['IEA'], ['IEA'], ['IEA'], ['IEA'], ['IEA'], ['IEA'], ['IEA'], ['IEA'], ['IEA']]
GO:MF	GO:0070330	aromatase activity	9.05558e-24	TRUE	"Catalysis of the reaction: 3 O2 + 3 reduced [NADPH--hemoprotein reductase] + testosterone = 17beta-estradiol + formate + 4 H+ + 4 H2O + 3 oxidized [NADPH--hemoprotein reductase]. Also converts androst-4-ene-3,17-dione into estrone." [EC:1.14.14.14]	36	110	15	24018	0.136364	0.416667	query_1	['GO:0016712']	['CYP2D10', 'CYP2C29', 'CYP2C39', 'CYP2C37', 'CYP2C54', 'CYP2C50', 'CYP3A16', 'CYP3A41B', 'CYP3A44', 'CYP3A11', 'CYP3A25', 'CYP3A59', 'CYP2B9', 'CYP2A12', 'CYP1A2']	[['IEA'], ['IEA'], ['IEA'], ['IEA'], ['IEA'], ['IEA'], ['IEA'], ['IEA'], ['IEA'], ['IEA'], ['IEA'], ['IEA'], ['IEA'], ['IEA'], ['IEA']]
GO:CC	GO:0005576	extracellular region	2.756e-22	TRUE	"The space external to the outermost structure of a cell. For cells without external protective or external encapsulating structures this refers to space outside of the plasma membrane. This term covers the host cell environment outside an intracellular parasite." [GOC:go_curators]	2530	112	53	26207	0.473214	0.0209486	query_1	['GO:0110165']	['APOA2', 'APCS', 'ARG1', 'PLA2G12B', 'INHBE', 'INHBC', 'APON', 'APOF', 'LEAP2', 'WFDC21', 'SERPINA1B', 'SERPINA1C', 'SERPINA11', 'SERPINA3K', 'F12', 'ITIH4', 'GDF2', 'C9', 'TMPRSS6', 'AHSG', 'CPN2', 'PLG', 'PGLYRP2', 'MBL2', 'HC', 'F2', 'FGG', 'FGB', 'MUP7', 'MUP8', 'MUP9', 'MUP10', 'MUP22', 'MUP13', 'MUP14', 'MUP15', 'MUP16', 'MUP17', 'MUP19', 'MUP20', 'MUP3', 'MUP21', 'ALB', 'PON1', 'HAMP2', '…	[['IDA', 'IBA', 'TAS', 'IEA'], ['IBA', 'IEA'], ['ISO', 'IEA'], ['IEA'], ['IBA', 'IEA'], ['IBA', 'IEA'], ['ISA', 'IBA'], ['ISS', 'IBA', 'IEA'], ['IEA'], ['IDA', 'IBA', 'IEA'], ['IDA', 'ISO', 'IBA', 'IEA'], ['IEA'], ['IEA'], ['IEA'], ['IMP', 'ISO', 'IBA', 'IEA'], ['ISO', 'IEA'], ['IBA', 'IEA'], ['ISS', 'IBA', 'IEA'], ['ISS', 'IEA'], ['ISO', 'IBA', 'IEA'], ['IBA', 'IEA'], ['ISS', 'ISO', 'IBA', 'TAS'…
KEGG	KEGG:05204	Chemical carcinogenesis - DNA adducts	4.21411e-22	TRUE	Chemical carcinogenesis - DNA adducts	84	69	19	9330	0.275362	0.22619	query_1	['KEGG:00000']	['CYP2C29', 'CYP2C39', 'CYP2C68', 'CYP2C40', 'CYP2C37', 'CYP2C54', 'CYP2C50', 'CYP2C70', 'UGT2B1', 'UGT2B35', 'UGT2B36', 'CYP3A16', 'CYP3A41B', 'CYP3A44', 'CYP3A11', 'CYP3A25', 'SULT2A1', 'SULT2A8', 'CYP1A2']	[['KEGG'], ['KEGG'], ['KEGG'], ['KEGG'], ['KEGG'], ['KEGG'], ['KEGG'], ['KEGG'], ['KEGG'], ['KEGG'], ['KEGG'], ['KEGG'], ['KEGG'], ['KEGG'], ['KEGG'], ['KEGG'], ['KEGG'], ['KEGG'], ['KEGG']]
GO:BP	GO:0019373	epoxygenase P450 pathway	3.00543e-19	TRUE	"The chemical reactions and pathways by which arachidonic acid is converted to other compounds including epoxyeicosatrienoic acids and dihydroxyeicosatrienoic acids." [GOC:mah, PMID:17979511]	27	104	12	25907	0.115385	0.444444	query_1	['GO:0019369']	['CYP2C29', 'CYP2C39', 'CYP2C67', 'CYP2C68', 'CYP2C40', 'CYP2C37', 'CYP2C54', 'CYP2C50', 'CYP2C70', 'CYP2B9', 'CYP2A22', 'CYP2A12']	[['IBA'], ['IBA'], ['IBA'], ['IBA'], ['IBA'], ['IBA'], ['IBA'], ['IBA'], ['IBA'], ['IBA'], ['IBA'], ['IBA']]
KEGG	KEGG:00591	Linoleic acid metabolism	3.28205e-19	TRUE	Linoleic acid metabolism	50	69	15	9330	0.217391	0.3	query_1	['KEGG:00000']	['PLA2G12B', 'CYP2C29', 'CYP2C39', 'CYP2C68', 'CYP2C40', 'CYP2C37', 'CYP2C54', 'CYP2C50', 'CYP2C70', 'CYP3A16', 'CYP3A41B', 'CYP3A44', 'CYP3A11', 'CYP3A25', 'CYP1A2']	[['KEGG'], ['KEGG'], ['KEGG'], ['KEGG'], ['KEGG'], ['KEGG'], ['KEGG'], ['KEGG'], ['KEGG'], ['KEGG'], ['KEGG'], ['KEGG'], ['KEGG'], ['KEGG'], ['KEGG']]
GO:BP	GO:0044281	small molecule metabolic process	4.25931e-19	TRUE	"The chemical reactions and pathways involving small molecules, any low molecular weight, monomeric, non-encoded molecule." [GOC:curators, GOC:pde, GOC:vw]	1762	104	42	25907	0.403846	0.0238365	query_1	['GO:0008152']	['CPS1', 'AGXT', 'APOA2', 'ARG1', 'AMDHD1', 'RDH7', 'HSD17B6', 'APON', 'APOF', 'AKR1C6', 'GDF2', 'MAT1A', 'CYP2D10', 'CYP2C29', 'CYP2C39', 'CYP2C67', 'CYP2C68', 'CYP2C40', 'CYP2C37', 'CYP2C54', 'CYP2C50', 'CYP2C70', 'TDO2', 'CYP7A1', 'MUP9', 'MUP16', 'MUP19', 'SDS', 'URAD', 'PON1', 'FABP1', 'SULT2A1', 'SULT2A8', 'CYP2B9', 'CYP2A22', 'CYP2A12', 'TAT', 'APOA5', 'CYP1A2', 'MST1', 'OTC', 'RGN']	[['ISO', 'IBA', 'IC', 'IEA'], ['IMP', 'ISS', 'ISO', 'IBA', 'IEA'], ['IMP', 'IGI'], ['ISO', 'IBA', 'IEA'], ['IBA', 'IEA'], ['IBA', 'IEA'], ['ISS', 'IBA', 'IEA'], ['IBA'], ['IMP', 'IBA', 'IEA'], ['IBA', 'IEA'], ['TAS'], ['ISS', 'IEA'], ['IBA'], ['IDA', 'IBA', 'IEA'], ['IDA', 'IBA', 'IEA'], ['IBA'], ['IBA'], ['IBA', 'IEA'], ['IDA', 'IBA', 'IEA'], ['IDA', 'IBA', 'IEA'], ['IDA', 'IBA', 'IEA'], ['IBA']…
GO:MF	GO:0008392	arachidonate epoxygenase activity	7.63342e-19	TRUE	"Catalysis of an NADPH- and oxygen-dependent reaction that converts arachidonic acid to a cis-epoxyeicosatrienoic acid." [http://lipidlibrary.aocs.org/Lipids/eic_hete/index.htm, PMID:10681399, PMID:18952572]	28	110	12	24018	0.109091	0.428571	query_1	['GO:0008391']	['CYP2C29', 'CYP2C39', 'CYP2C67', 'CYP2C68', 'CYP2C40', 'CYP2C37', 'CYP2C54', 'CYP2C50', 'CYP2C70', 'CYP2B9', 'CYP2A22', 'CYP2A12']	[['IDA', 'IBA', 'IEA'], ['IDA', 'IBA', 'IEA'], ['IBA'], ['IBA'], ['IDA', 'IBA'], ['IBA'], ['IDA', 'IBA'], ['IDA', 'IBA'], ['IBA'], ['IBA'], ['IBA'], ['IBA']]
GO:BP	GO:0019369	arachidonate metabolic process	4.53524e-17	TRUE	"The chemical reactions and pathways involving arachidonic acid, a straight chain fatty acid with 20 carbon atoms and four double bonds per molecule. Arachidonic acid is the all-Z-(5,8,11,14)-isomer." [ISBN:0198506732]	71	104	14	25907	0.134615	0.197183	query_1	['GO:0001676', 'GO:0006690', 'GO:0033559', 'GO:0120254']	['CYP2D10', 'CYP2C29', 'CYP2C39', 'CYP2C67', 'CYP2C68', 'CYP2C40', 'CYP2C37', 'CYP2C54', 'CYP2C50', 'CYP2C70', 'CYP2B9', 'CYP2A22', 'CYP2A12', 'CYP1A2']	[['IBA'], ['IDA', 'IBA', 'IEA'], ['IDA', 'IBA', 'IEA'], ['IBA'], ['IBA'], ['IBA', 'IEA'], ['IDA', 'IBA', 'IEA'], ['IDA', 'IBA', 'IEA'], ['IDA', 'IBA', 'IEA'], ['IBA'], ['IBA'], ['IBA'], ['IBA'], ['IEA']]
GO:MF	GO:0008391	arachidonate monooxygenase activity	1.88697e-16	TRUE	"Catalysis of the incorporation of one atom from molecular oxygen into arachidonic acid and the reduction of the other atom of oxygen to water." [GOC:mah]	41	110	12	24018	0.109091	0.292683	query_1	['GO:0004497', 'GO:0016705']	['CYP2C29', 'CYP2C39', 'CYP2C67', 'CYP2C68', 'CYP2C40', 'CYP2C37', 'CYP2C54', 'CYP2C50', 'CYP2C70', 'CYP2B9', 'CYP2A22', 'CYP2A12']	[['IDA', 'IBA', 'IEA'], ['IDA', 'IBA', 'IEA'], ['IBA'], ['IBA'], ['IDA', 'IBA'], ['IDA', 'IBA', 'IEA'], ['IDA', 'IBA', 'IEA'], ['IDA', 'IBA', 'IEA'], ['IBA'], ['IBA'], ['IBA'], ['IBA']]
GO:BP	GO:0019752	carboxylic acid metabolic process	1.99712e-16	TRUE	"The chemical reactions and pathways involving carboxylic acids, any organic acid containing one or more carboxyl (COOH) groups or anions (COO-)." [ISBN:0198506732]	898	104	30	25907	0.288462	0.0334076	query_1	['GO:0043436']	['CPS1', 'AGXT', 'ARG1', 'AMDHD1', 'AKR1C6', 'MAT1A', 'CYP2D10', 'CYP2C29', 'CYP2C39', 'CYP2C67', 'CYP2C68', 'CYP2C40', 'CYP2C37', 'CYP2C54', 'CYP2C50', 'CYP2C70', 'TDO2', 'CYP7A1', 'SDS', 'PON1', 'FABP1', 'SULT2A8', 'CYP2B9', 'CYP2A22', 'CYP2A12', 'TAT', 'APOA5', 'CYP1A2', 'OTC', 'RGN']	[['IBA', 'IEA'], ['IMP', 'ISS', 'ISO', 'IBA', 'IEA'], ['ISO', 'IBA', 'IEA'], ['IBA', 'IEA'], ['IBA'], ['ISS', 'IEA'], ['IBA'], ['IDA', 'IBA', 'IEA'], ['IDA', 'IBA', 'IEA'], ['IBA'], ['IBA'], ['IBA', 'IEA'], ['IDA', 'IBA', 'IEA'], ['IDA', 'IBA', 'IEA'], ['IDA', 'IBA', 'IEA'], ['IBA'], ['ISS', 'ISO', 'IBA', 'IEA'], ['ISS', 'ISO', 'IBA', 'TAS', 'IEA'], ['IBA', 'IEA'], ['IEA'], ['ISO', 'IEA'], ['IDA'…
GO:BP	GO:0043436	oxoacid metabolic process	3.07532e-16	TRUE	"The chemical reactions and pathways involving any oxoacid; an oxoacid is a compound which contains oxygen, at least one other element, and at least one hydrogen bound to oxygen, and which produces a conjugate base by loss of positive hydrogen ion(s) (hydrons)." [Wikipedia:Oxyacid]	912	104	30	25907	0.288462	0.0328947	query_1	['GO:0006082']	['CPS1', 'AGXT', 'ARG1', 'AMDHD1', 'AKR1C6', 'MAT1A', 'CYP2D10', 'CYP2C29', 'CYP2C39', 'CYP2C67', 'CYP2C68', 'CYP2C40', 'CYP2C37', 'CYP2C54', 'CYP2C50', 'CYP2C70', 'TDO2', 'CYP7A1', 'SDS', 'PON1', 'FABP1', 'SULT2A8', 'CYP2B9', 'CYP2A22', 'CYP2A12', 'TAT', 'APOA5', 'CYP1A2', 'OTC', 'RGN']	[['IBA', 'IEA'], ['IMP', 'ISS', 'ISO', 'IBA', 'IEA'], ['ISO', 'IBA', 'IEA'], ['IBA', 'IEA'], ['IBA'], ['ISS', 'IEA'], ['IBA'], ['IDA', 'IBA', 'IEA'], ['IDA', 'IBA', 'IEA'], ['IBA'], ['IBA'], ['IBA', 'IEA'], ['IDA', 'IBA', 'IEA'], ['IDA', 'IBA', 'IEA'], ['IDA', 'IBA', 'IEA'], ['IBA'], ['ISS', 'ISO', 'IBA', 'IEA'], ['ISS', 'ISO', 'IBA', 'TAS', 'IEA'], ['IBA', 'IEA'], ['IEA'], ['ISO', 'IEA'], ['IDA'…
GO:MF	GO:0008395	steroid hydroxylase activity	3.28572e-16	TRUE	"Catalysis of the formation of a hydroxyl group on a steroid by incorporation of oxygen from O2." [ISBN:0721662544]	30	110	11	24018	0.1	0.366667	query_1	['GO:0004497']	['CYP7A1', 'CYP3A16', 'CYP3A41B', 'CYP3A44', 'CYP3A11', 'CYP3A25', 'CYP3A59', 'CYP2A22', 'CYP2A12', 'CYP1A2', 'CYP8B1']	[['IDA', 'ISS', 'ISO', 'IBA', 'IEA'], ['ISO', 'IBA'], ['ISO', 'IBA'], ['ISO', 'IBA'], ['ISO', 'IBA'], ['ISO', 'IBA'], ['ISO', 'IBA'], ['ISO'], ['ISO'], ['ISS', 'IEA'], ['IEA']]
GO:BP	GO:0008202	steroid metabolic process	3.78892e-16	TRUE	"The chemical reactions and pathways involving steroids, compounds with a 1,2,cyclopentanoperhydrophenanthrene nucleus." [ISBN:0198547684]	332	104	21	25907	0.201923	0.063253	query_1	['GO:0006629']	['APOA2', 'RDH7', 'HSD17B6', 'APON', 'APOF', 'AKR1C6', 'CYP7A1', 'UGT2B1', 'UGT2B35', 'UGT2B36', 'CYP3A16', 'CYP3A41B', 'CYP3A44', 'CYP3A11', 'CYP3A25', 'CYP3A59', 'PON1', 'SULT2A1', 'SULT2A8', 'APOA5', 'CYP1A2']	[['IMP', 'IGI'], ['IBA'], ['ISS', 'IBA', 'IEA'], ['IBA'], ['IMP', 'IBA', 'IEA'], ['IDA', 'IBA', 'IEA'], ['IDA', 'ISS', 'ISO', 'IBA', 'TAS', 'IEA'], ['ISO', 'IBA', 'IEA'], ['IBA'], ['IBA'], ['IBA'], ['IBA'], ['IBA'], ['IBA'], ['IBA'], ['IBA'], ['IMP', 'TAS'], ['IDA', 'ISS', 'IEA'], ['IDA', 'IEA'], ['IBA'], ['ISS', 'IEA']]
GO:BP	GO:0006082	organic acid metabolic process	4.56179e-16	TRUE	"The chemical reactions and pathways involving organic acids, any acidic compound containing carbon in covalent linkage." [ISBN:0198506732]	925	104	30	25907	0.288462	0.0324324	query_1	['GO:0044281']	['CPS1', 'AGXT', 'ARG1', 'AMDHD1', 'AKR1C6', 'MAT1A', 'CYP2D10', 'CYP2C29', 'CYP2C39', 'CYP2C67', 'CYP2C68', 'CYP2C40', 'CYP2C37', 'CYP2C54', 'CYP2C50', 'CYP2C70', 'TDO2', 'CYP7A1', 'SDS', 'PON1', 'FABP1', 'SULT2A8', 'CYP2B9', 'CYP2A22', 'CYP2A12', 'TAT', 'APOA5', 'CYP1A2', 'OTC', 'RGN']	[['IBA', 'IEA'], ['IMP', 'ISS', 'ISO', 'IBA', 'IEA'], ['ISO', 'IBA', 'IEA'], ['IBA', 'IEA'], ['IBA'], ['ISS', 'IEA'], ['IBA'], ['IDA', 'IBA', 'IEA'], ['IDA', 'IBA', 'IEA'], ['IBA'], ['IBA'], ['IBA', 'IEA'], ['IDA', 'IBA', 'IEA'], ['IDA', 'IBA', 'IEA'], ['IDA', 'IBA', 'IEA'], ['IBA'], ['ISS', 'ISO', 'IBA', 'IEA'], ['ISS', 'ISO', 'IBA', 'TAS', 'IEA'], ['IBA', 'IEA'], ['IEA'], ['ISO', 'IEA'], ['IDA'…
GO:BP	GO:0006805	xenobiotic metabolic process	1.19299e-15	TRUE	"The chemical reactions and pathways involving a xenobiotic compound, a compound foreign to the organism exposed to it. It may be synthesized by another organism (like ampicilin) or it can be a synthetic chemical." [GOC:cab2, GOC:krc]	114	104	15	25907	0.144231	0.131579	query_1	['GO:0008152', 'GO:0071466']	['CYP2D10', 'CYP2C29', 'CYP2C39', 'CYP2C67', 'CYP2C68', 'CYP2C40', 'CYP2C37', 'CYP2C54', 'CYP2C50', 'CYP2C70', 'UGT2B1', 'CYP2B9', 'CYP2A22', 'CYP2A12', 'CYP1A2']	[['IBA'], ['IBA'], ['IBA'], ['IBA'], ['IBA'], ['IBA'], ['IBA'], ['IBA'], ['IBA'], ['IBA'], ['ISO', 'IEA'], ['IBA'], ['IBA'], ['IBA'], ['IMP', 'ISO', 'IEA']]
GO:BP	GO:0120254	olefinic compound metabolic process	1.27337e-15	TRUE	"The chemical reactions and pathways involving an olefinic compound, any compound which contains a carbon-carbon double bond (aka C=C)." [GOC:krc]	178	104	17	25907	0.163462	0.0955056	query_1	['GO:0008152']	['RDH7', 'HSD17B6', 'AKR1C6', 'CYP2D10', 'CYP2C29', 'CYP2C39', 'CYP2C67', 'CYP2C68', 'CYP2C40', 'CYP2C37', 'CYP2C54', 'CYP2C50', 'CYP2C70', 'CYP2B9', 'CYP2A22', 'CYP2A12', 'CYP1A2']	[['IBA', 'IEA'], ['IBA'], ['IBA'], ['IBA'], ['IDA', 'IBA', 'IEA'], ['IDA', 'IBA', 'IEA'], ['IBA'], ['IBA'], ['IBA', 'IEA'], ['IDA', 'IBA', 'IEA'], ['IDA', 'IBA', 'IEA'], ['IDA', 'IBA', 'IEA'], ['IBA'], ['IBA'], ['IBA'], ['IBA'], ['ISS', 'IEA']]
GO:MF	GO:0016491	oxidoreductase activity	9.33398e-15	TRUE	"Catalysis of an oxidation-reduction (redox) reaction, a reversible chemical reaction in which the oxidation state of an atom or atoms within a molecule is altered. One substrate acts as a hydrogen or electron donor and becomes oxidized, while the other acts as hydrogen or electron acceptor and becomes reduced." [EC:1.-.-.-]	790	110	28	24018	0.254545	0.035443	query_1	['GO:0003824']	['RDH7', 'HSD17B6', 'AKR1C6', 'CYP2D10', 'CYP2D13', 'CYP2D40', 'CYP2C29', 'CYP2C39', 'CYP2C67', 'CYP2C68', 'CYP2C40', 'CYP2C37', 'CYP2C54', 'CYP2C50', 'CYP2C70', 'TDO2', 'CYP7A1', 'CYP3A16', 'CYP3A41B', 'CYP3A44', 'CYP3A11', 'CYP3A25', 'CYP3A59', 'CYP2B9', 'CYP2A22', 'CYP2A12', 'CYP1A2', 'CYP8B1']	[['IBA', 'IEA'], ['IDA', 'ISO', 'IBA', 'IEA'], ['IDA', 'ISO', 'IBA', 'IEA'], ['ISO', 'IBA', 'IEA'], ['IEA'], ['ISO', 'IEA'], ['IDA', 'IBA', 'IEA'], ['IDA', 'IBA', 'IEA'], ['IBA', 'IEA'], ['IBA', 'IEA'], ['IDA', 'IBA', 'IEA'], ['IDA', 'IBA', 'IEA'], ['IDA', 'IBA', 'IEA'], ['IDA', 'IBA', 'IEA'], ['IBA', 'IEA'], ['ISS', 'ISO', 'IBA', 'IEA'], ['IDA', 'ISS', 'ISO', 'IBA', 'IEA'], ['ISO', 'IBA', 'IEA']…
GO:BP	GO:0006690	icosanoid metabolic process	1.16321e-14	TRUE	"The chemical reactions and pathways involving icosanoids, any of a group of C20 polyunsaturated fatty acids." [GOC:ma]	132	104	15	25907	0.144231	0.113636	query_1	['GO:0019752']	['AKR1C6', 'CYP2D10', 'CYP2C29', 'CYP2C39', 'CYP2C67', 'CYP2C68', 'CYP2C40', 'CYP2C37', 'CYP2C54', 'CYP2C50', 'CYP2C70', 'CYP2B9', 'CYP2A22', 'CYP2A12', 'CYP1A2']	[['IBA'], ['IBA'], ['IDA', 'IBA', 'IEA'], ['IDA', 'IBA', 'IEA'], ['IBA'], ['IBA'], ['IBA', 'IEA'], ['IDA', 'IBA', 'IEA'], ['IDA', 'IBA', 'IEA'], ['IDA', 'IBA', 'IEA'], ['IBA'], ['IBA'], ['IBA'], ['IBA'], ['IEA']]
GO:BP	GO:0033559	unsaturated fatty acid metabolic process	1.30684e-14	TRUE	"The chemical reactions and pathways involving an unsaturated fatty acid, any fatty acid containing one or more double bonds between carbon atoms." [GOC:mah]	133	104	15	25907	0.144231	0.112782	query_1	['GO:0006631']	['AKR1C6', 'CYP2D10', 'CYP2C29', 'CYP2C39', 'CYP2C67', 'CYP2C68', 'CYP2C40', 'CYP2C37', 'CYP2C54', 'CYP2C50', 'CYP2C70', 'CYP2B9', 'CYP2A22', 'CYP2A12', 'CYP1A2']	[['IBA'], ['IBA'], ['IDA', 'IBA', 'IEA'], ['IDA', 'IBA', 'IEA'], ['IBA'], ['IBA'], ['IBA', 'IEA'], ['IDA', 'IBA', 'IEA'], ['IDA', 'IBA', 'IEA'], ['IDA', 'IBA', 'IEA'], ['IBA'], ['IBA'], ['IBA'], ['IBA'], ['IEA']]
GO:MF	GO:0005550	pheromone binding	4.32153e-14	TRUE	"Binding to a pheromone, a substance, or characteristic mixture of substances, that is secreted and released by an organism and detected by a second organism of the same or a closely related species, in which it causes a specific reaction, such as a definite behavioral reaction or a developmental process." [GOC:ai]	108	110	14	24018	0.127273	0.12963	query_1	['GO:0005549']	['MUP7', 'MUP8', 'MUP9', 'MUP10', 'MUP22', 'MUP13', 'MUP14', 'MUP15', 'MUP16', 'MUP17', 'MUP19', 'MUP20', 'MUP3', 'MUP21']	[['IEA'], ['IEA'], ['ISS', 'IEA'], ['IEA'], ['IEA'], ['IEA'], ['IEA'], ['IEA'], ['ISS', 'IEA'], ['IEA'], ['ISS', 'IEA'], ['IDA', 'IEA'], ['IEA'], ['IEA']]
GO:MF	GO:0003824	catalytic activity	5.69511e-14	TRUE	"Catalysis of a biochemical reaction at physiological temperatures. In biologically catalyzed reactions, the reactants are known as substrates, and the catalysts are naturally occurring macromolecular substances known as enzymes. Enzymes possess specific binding sites for substrates, and are usually composed wholly or largely of protein, but RNA that has catalytic activity (ribozyme) is often als…	6778	110	73	24018	0.663636	0.0107701	query_1	['GO:0003674']	['CPS1', 'AGXT', 'APOA2', 'ARG1', 'SULT3A1', 'PLA2G12B', 'AMDHD1', 'RDH7', 'HSD17B6', 'WFDC21', 'SERPINA1B', 'SERPINA1C', 'SERPINA11', 'SERPINA3K', 'AKR1C6', 'F12', 'ITIH4', 'GDF2', 'MAT1A', 'TMPRSS6', 'CYP2D10', 'CYP2D13', 'CYP2D40', 'AHSG', 'PLG', 'PGLYRP2', 'ABCG5', 'ABCG8', 'CYP2C29', 'CYP2C39', 'CYP2C67', 'CYP2C68', 'CYP2C40', 'CYP2C37', 'CYP2C54', 'CYP2C50', 'CYP2C70', 'HC', 'F2', 'TDO2', '…	[['IMP', 'ISO', 'IBA', 'IEA'], ['IMP', 'ISS', 'ISO', 'IBA', 'IEA'], ['IEA'], ['IDA', 'ISO', 'IBA', 'IEA'], ['IEA'], ['IEA'], ['IBA', 'IEA'], ['ISS', 'IBA', 'IEA'], ['IDA', 'ISO', 'IBA', 'IEA'], ['IDA', 'IBA', 'IEA'], ['IMP', 'ISO', 'IBA', 'IEA'], ['IEA'], ['IEA'], ['IEA'], ['IDA', 'ISO', 'IBA', 'IEA'], ['IMP', 'IBA', 'IEA'], ['IEA'], ['IEA'], ['ISS', 'ISO', 'IBA', 'TAS', 'IEA'], ['ISS', 'IEA'], […
GO:BP	GO:0009410	response to xenobiotic stimulus	5.70741e-14	TRUE	"Any process that results in a change in state or activity of a cell or an organism (in terms of movement, secretion, enzyme production, gene expression, etc.) as a result of a stimulus from a xenobiotic, a compound foreign to the organism exposed to it. It may be synthesized by another organism (like ampicilin) or it can be a synthetic chemical." [GOC:jl, GOC:krc]	485	104	22	25907	0.211538	0.0453608	query_1	['GO:0042221']	['CPS1', 'SLC10A1', 'AKR1C6', 'CYP2D10', 'ABCG5', 'ABCG8', 'CYP2C29', 'CYP2C39', 'CYP2C67', 'CYP2C68', 'CYP2C40', 'CYP2C37', 'CYP2C54', 'CYP2C50', 'CYP2C70', 'UGT2B1', 'SLCO1B2', 'CYP2B9', 'CYP2A22', 'CYP2A12', 'CYP1A2', 'OTC']	[['IEA'], ['IEA'], ['ISO'], ['IBA'], ['IEA'], ['IEA'], ['IBA'], ['IBA'], ['IBA'], ['IBA'], ['IBA'], ['IBA'], ['IBA'], ['IBA'], ['IBA'], ['ISO', 'IEA'], ['IEA'], ['IBA'], ['IBA'], ['IBA'], ['IMP', 'ISO', 'IEA'], ['IEA']]
GO:BP	GO:0001676	long-chain fatty acid metabolic process	9.52915e-14	TRUE	"The chemical reactions and pathways involving a long-chain fatty acid. A long-chain fatty acid has an aliphatic tail containing 13 to 22 carbons." [GOC:ajp]	119	104	14	25907	0.134615	0.117647	query_1	['GO:0006631']	['CYP2D10', 'CYP2C29', 'CYP2C39', 'CYP2C67', 'CYP2C68', 'CYP2C40', 'CYP2C37', 'CYP2C54', 'CYP2C50', 'CYP2C70', 'CYP2B9', 'CYP2A22', 'CYP2A12', 'CYP1A2']	[['IBA'], ['IDA', 'IBA', 'IEA'], ['IDA', 'IBA', 'IEA'], ['IBA'], ['IBA'], ['IBA', 'IEA'], ['IDA', 'IBA', 'IEA'], ['IDA', 'IBA', 'IEA'], ['IDA', 'IBA', 'IEA'], ['IBA'], ['IBA'], ['IBA'], ['IBA'], ['IEA']]
GO:MF	GO:0036094	small molecule binding	9.89247e-14	TRUE	"Binding to a small molecule, any low molecular weight, monomeric, non-encoded molecule." [GOC:curators, GOC:pde, GOC:pm]	6473	110	71	24018	0.645455	0.0109686	query_1	['GO:0005488']	['CPS1', 'AGXT', 'NR1I3', 'APOA2', 'APCS', 'ARG1', 'PLA2G12B', 'AMDHD1', 'ASGR1', 'AKR1C6', 'F12', 'LECT2', 'MAT1A', 'CYP2D10', 'CYP2D13', 'CYP2D40', 'PGLYRP2', 'ABCG5', 'ABCG8', 'MBL2', 'CYP2C29', 'CYP2C39', 'CYP2C67', 'CYP2C68', 'CYP2C40', 'CYP2C37', 'CYP2C54', 'CYP2C50', 'CYP2C70', 'F2', 'TDO2', 'FGG', 'CYP7A1', 'MUP7', 'MUP8', 'MUP9', 'MUP10', 'MUP22', 'MUP13', 'MUP14', 'MUP15', 'MUP16', 'MUP…	[['ISO', 'IEA'], ['IEA'], ['IEA'], ['IEA'], ['IEA'], ['ISO', 'IBA', 'IEA'], ['IEA'], ['IEA'], ['IBA', 'IEA'], ['IBA'], ['IEA'], ['IEA'], ['ISO', 'IEA'], ['IEA'], ['IEA'], ['IEA'], ['IEA'], ['IEA'], ['IEA'], ['ISO', 'IEA'], ['IEA'], ['IEA'], ['IEA'], ['IEA'], ['IEA'], ['IEA'], ['IEA'], ['IEA'], ['IEA'], ['IEA'], ['ISO', 'IEA'], ['IEA'], ['IEA'], ['IEA'], ['IEA'], ['IEA'], ['IEA'], ['IEA'], ['IEA']…
GO:BP	GO:0071466	cellular response to xenobiotic stimulus	1.55861e-13	TRUE	"Any process that results in a change in state or activity of a cell (in terms of movement, secretion, enzyme production, gene expression, etc.) as a result of a stimulus from a xenobiotic, a compound foreign to the organism exposed to it. It may be synthesized by another organism (like ampicilin) or it can be a synthetic chemical." [GOC:krc, GOC:mah]	194	104	16	25907	0.153846	0.0824742	query_1	['GO:0009410', 'GO:0070887']	['SLC10A1', 'CYP2D10', 'CYP2C29', 'CYP2C39', 'CYP2C67', 'CYP2C68', 'CYP2C40', 'CYP2C37', 'CYP2C54', 'CYP2C50', 'CYP2C70', 'UGT2B1', 'CYP2B9', 'CYP2A22', 'CYP2A12', 'CYP1A2']	[['IEA'], ['IBA'], ['IBA'], ['IBA'], ['IBA'], ['IBA'], ['IBA'], ['IBA'], ['IBA'], ['IBA'], ['IBA'], ['ISO', 'IEA'], ['IBA'], ['IBA'], ['IBA'], ['IMP', 'ISO', 'IEA']]
GO:MF	GO:0046914	transition metal ion binding	6.52814e-13	TRUE	"Binding to a transition metal ions; a transition metal is an element whose atom has an incomplete d-subshell of extranuclear electrons, or which gives rise to a cation or cations with an incomplete d-subshell. Transition metals often have more than one valency state. Biologically relevant transition metals include vanadium, manganese, iron, copper, cobalt, nickel, molybdenum and silver." [ISBN:0…	1100	110	30	24018	0.272727	0.0272727	query_1	['GO:0046872']	['NR1I3', 'ARG1', 'CYP2D10', 'CYP2D13', 'CYP2D40', 'PGLYRP2', 'CYP2C29', 'CYP2C39', 'CYP2C67', 'CYP2C68', 'CYP2C40', 'CYP2C37', 'CYP2C54', 'CYP2C50', 'CYP2C70', 'CYP7A1', 'ALB', 'CYP3A16', 'CYP3A41B', 'CYP3A44', 'CYP3A11', 'CYP3A25', 'CYP3A59', 'CYP2B9', 'CYP2A22', 'CYP2A12', 'HAMP', 'CYP1A2', 'CYP8B1', 'RGN']	[['IEA'], ['ISO', 'IBA'], ['IEA'], ['IEA'], ['IEA'], ['IEA'], ['IEA'], ['IEA'], ['IEA'], ['IEA'], ['IEA'], ['IEA'], ['IEA'], ['IEA'], ['IEA'], ['IEA'], ['ISO'], ['IEA'], ['IEA'], ['IEA'], ['IEA'], ['IEA'], ['IEA'], ['IEA'], ['IEA'], ['IEA'], ['IDA'], ['IEA'], ['IEA'], ['ISS', 'IEA']]
GO:BP	GO:0032787	monocarboxylic acid metabolic process	2.0864e-12	TRUE	"The chemical reactions and pathways involving monocarboxylic acids, any organic acid containing one carboxyl (COOH) group or anion (COO-)." [GOC:vk]	649	104	23	25907	0.221154	0.0354391	query_1	['GO:0019752']	['AGXT', 'AMDHD1', 'AKR1C6', 'CYP2D10', 'CYP2C29', 'CYP2C39', 'CYP2C67', 'CYP2C68', 'CYP2C40', 'CYP2C37', 'CYP2C54', 'CYP2C50', 'CYP2C70', 'CYP7A1', 'SDS', 'FABP1', 'SULT2A8', 'CYP2B9', 'CYP2A22', 'CYP2A12', 'APOA5', 'CYP1A2', 'RGN']	[['IMP', 'ISS', 'ISO', 'IEA'], ['IEA'], ['IBA'], ['IBA'], ['IDA', 'IBA', 'IEA'], ['IDA', 'IBA', 'IEA'], ['IBA'], ['IBA'], ['IBA', 'IEA'], ['IDA', 'IBA', 'IEA'], ['IDA', 'IBA', 'IEA'], ['IDA', 'IBA', 'IEA'], ['IBA'], ['ISS', 'ISO', 'IBA', 'TAS', 'IEA'], ['IEA'], ['ISO', 'IEA'], ['IDA', 'IEA'], ['IBA'], ['IBA'], ['IBA'], ['IEA'], ['IEA'], ['ISO', 'IEA']]
GO:BP	GO:0006631	fatty acid metabolic process	2.1635e-11	TRUE	"The chemical reactions and pathways involving fatty acids, aliphatic monocarboxylic acids liberated from naturally occurring fats and oils by hydrolysis." [ISBN:0198547684]	436	104	19	25907	0.182692	0.043578	query_1	['GO:0006629', 'GO:0032787']	['AKR1C6', 'CYP2D10', 'CYP2C29', 'CYP2C39', 'CYP2C67', 'CYP2C68', 'CYP2C40', 'CYP2C37', 'CYP2C54', 'CYP2C50', 'CYP2C70', 'CYP7A1', 'FABP1', 'CYP2B9', 'CYP2A22', 'CYP2A12', 'APOA5', 'CYP1A2', 'RGN']	[['IBA'], ['IBA'], ['IDA', 'IBA', 'IEA'], ['IDA', 'IBA', 'IEA'], ['IBA'], ['IBA'], ['IBA', 'IEA'], ['IDA', 'IBA', 'IEA'], ['IDA', 'IBA', 'IEA'], ['IDA', 'IBA', 'IEA'], ['IBA'], ['ISO', 'IEA'], ['ISO', 'IEA'], ['IBA'], ['IBA'], ['IBA'], ['IEA'], ['IEA'], ['ISO', 'IEA']]
GO:BP	GO:0070989	oxidative demethylation	4.60341e-11	TRUE	"The process of removing one or more methyl groups from a molecule, involving the oxidation (i.e. electron loss) of one or more atoms in the substrate." [GOC:BHF, GOC:mah, GOC:rl]	13	104	7	25907	0.0673077	0.538462	query_1	['GO:0070988']	['CYP3A16', 'CYP3A41B', 'CYP3A44', 'CYP3A11', 'CYP3A25', 'CYP3A59', 'CYP1A2']	[['IBA'], ['IBA'], ['IBA'], ['IBA'], ['IBA'], ['IBA'], ['IEA']]
GO:MF	GO:0050649	testosterone 6-beta-hydroxylase activity	3.88219e-10	TRUE	"Catalysis of the reaction: O2 + reduced [NADPH--hemoprotein reductase] + testosterone = 6beta,17beta-dihydroxyandrost-4-en-3-one + H+ + H2O + oxidized [NADPH--hemoprotein reductase]." [PMID:11726664, RHEA:46296]	9	110	6	24018	0.0545455	0.666667	query_1	['GO:0008395']	['CYP3A16', 'CYP3A41B', 'CYP3A44', 'CYP3A11', 'CYP3A25', 'CYP3A59']	[['ISO', 'IBA'], ['ISO', 'IBA'], ['ISO', 'IBA'], ['ISO', 'IBA'], ['ISO', 'IBA'], ['ISO', 'IBA']]
GO:BP	GO:0070988	demethylation	3.03854e-09	TRUE	"The process of removing one or more methyl groups from a molecule." [GOC:BHF, GOC:rl]	21	104	7	25907	0.0673077	0.333333	query_1	['GO:0008152']	['CYP3A16', 'CYP3A41B', 'CYP3A44', 'CYP3A11', 'CYP3A25', 'CYP3A59', 'CYP1A2']	[['IBA'], ['IBA'], ['IBA'], ['IBA'], ['IBA'], ['IBA'], ['IEA']]
KEGG	KEGG:04610	Complement and coagulation cascades	4.9765e-09	TRUE	Complement and coagulation cascades	93	69	11	9330	0.15942	0.11828	query_1	['KEGG:00000']	['SERPINA1B', 'SERPINA1C', 'F12', 'C9', 'PLG', 'MBL2', 'HC', 'F2', 'FGG', 'FGB', 'F9']	[['KEGG'], ['KEGG'], ['KEGG'], ['KEGG'], ['KEGG'], ['KEGG'], ['KEGG'], ['KEGG'], ['KEGG'], ['KEGG'], ['KEGG']]
GO:CC	GO:0005783	endoplasmic reticulum	6.38374e-09	TRUE	"The irregular network of unit membranes, visible only by electron microscopy, that occurs in the cytoplasm of many eukaryotic cells. The membranes form a complex meshwork of tubular channels, which are often expanded into slitlike cavities called cisternae. The ER takes two forms, rough (or granular), with ribosomes adhering to the outer surface, and smooth (with no ribosomes attached)." [ISBN:0…	1847	112	31	26207	0.276786	0.016784	query_1	['GO:0005737', 'GO:0012505', 'GO:0043231']	['RDH7', 'HSD17B6', 'F12', 'CYP2D10', 'CYP2D40', 'CYP2C29', 'CYP2C39', 'CYP2C67', 'CYP2C68', 'CYP2C40', 'CYP2C37', 'CYP2C54', 'CYP2C50', 'CYP2C70', 'FGB', 'CYP7A1', 'ALB', 'CYP3A16', 'CYP3A41B', 'CYP3A44', 'CYP3A11', 'CYP3A25', 'CYP3A59', 'CYP2B9', 'CYP2A22', 'CYP2A12', 'CES1C', 'CES3A', 'CES3B', 'CYP1A2', 'CYP8B1']	[['IEA'], ['IEA'], ['IBA'], ['IEA'], ['IEA'], ['IEA'], ['IEA'], ['IEA'], ['IEA'], ['IEA'], ['IEA'], ['IEA'], ['IEA'], ['IEA'], ['IEA'], ['IEA'], ['IEA'], ['ISO', 'IEA'], ['ISO', 'IEA'], ['ISO', 'IEA'], ['ISO', 'IEA'], ['IEA'], ['IEA'], ['IEA'], ['IEA'], ['IEA'], ['IBA', 'IEA'], ['IEA'], ['IEA'], ['IEA'], ['IEA']]
KEGG	KEGG:01100	Metabolic pathways	1.65741e-08	TRUE	Metabolic pathways	1616	69	35	9330	0.507246	0.0216584	query_1	['KEGG:00000']	['CPS1', 'AGXT', 'ARG1', 'PLA2G12B', 'AMDHD1', 'RDH7', 'HSD17B6', 'MAT1A', 'CYP2C29', 'CYP2C39', 'CYP2C68', 'CYP2C40', 'CYP2C37', 'CYP2C54', 'CYP2C50', 'CYP2C70', 'TDO2', 'CYP7A1', 'UGT2B1', 'UGT2B35', 'UGT2B36', 'SDS', 'CYP3A16', 'CYP3A41B', 'CYP3A44', 'CYP3A11', 'CYP3A25', 'URAD', 'CYP2B9', 'CYP2A12', 'TAT', 'CYP1A2', 'CYP8B1', 'OTC', 'RGN']	[['KEGG'], ['KEGG'], ['KEGG'], ['KEGG'], ['KEGG'], ['KEGG'], ['KEGG'], ['KEGG'], ['KEGG'], ['KEGG'], ['KEGG'], ['KEGG'], ['KEGG'], ['KEGG'], ['KEGG'], ['KEGG'], ['KEGG'], ['KEGG'], ['KEGG'], ['KEGG'], ['KEGG'], ['KEGG'], ['KEGG'], ['KEGG'], ['KEGG'], ['KEGG'], ['KEGG'], ['KEGG'], ['KEGG'], ['KEGG'], ['KEGG'], ['KEGG'], ['KEGG'], ['KEGG'], ['KEGG']]
KEGG	KEGG:00590	Arachidonic acid metabolism	4.18554e-08	TRUE	Arachidonic acid metabolism	85	69	10	9330	0.144928	0.117647	query_1	['KEGG:00000']	['PLA2G12B', 'CYP2C29', 'CYP2C39', 'CYP2C68', 'CYP2C40', 'CYP2C37', 'CYP2C54', 'CYP2C50', 'CYP2C70', 'CYP2B9']	[['KEGG'], ['KEGG'], ['KEGG'], ['KEGG'], ['KEGG'], ['KEGG'], ['KEGG'], ['KEGG'], ['KEGG'], ['KEGG']]
GO:MF	GO:0043169	cation binding	8.31873e-08	TRUE	"Binding to a cation, a charged atom or group of atoms with a net positive charge." [GOC:jl]	4354	110	49	24018	0.445455	0.011254	query_1	['GO:0043167']	['CPS1', 'NR1I3', 'APOA2', 'APCS', 'ARG1', 'PLA2G12B', 'AMDHD1', 'ASGR1', 'F12', 'LECT2', 'MAT1A', 'CYP2D10', 'CYP2D13', 'CYP2D40', 'PGLYRP2', 'ABCG5', 'ABCG8', 'MBL2', 'CYP2C29', 'CYP2C39', 'CYP2C67', 'CYP2C68', 'CYP2C40', 'CYP2C37', 'CYP2C54', 'CYP2C50', 'CYP2C70', 'F2', 'TDO2', 'FGG', 'CYP7A1', 'ALB', 'CYP3A16', 'CYP3A41B', 'CYP3A44', 'CYP3A11', 'CYP3A25', 'CYP3A59', 'PON1', 'CYP2B9', 'CYP2A22…	[['ISO', 'IEA'], ['IEA'], ['IEA'], ['IEA'], ['ISO', 'IBA', 'IEA'], ['IEA'], ['IEA'], ['IEA'], ['IEA'], ['IEA'], ['ISO', 'IEA'], ['IEA'], ['IEA'], ['IEA'], ['IEA'], ['IEA'], ['IEA'], ['ISO'], ['IEA'], ['IEA'], ['IEA'], ['IEA'], ['IEA'], ['IEA'], ['IEA'], ['IEA'], ['IEA'], ['IEA'], ['IEA'], ['IEA'], ['IEA'], ['ISO', 'IEA'], ['IEA'], ['IEA'], ['IEA'], ['IEA'], ['IEA'], ['IEA'], ['ISS', 'IEA'], ['IEA…
TF	TF:M00190_1	Factor: C/EBP; motif: NNATTGCNNAANNN; match class: 1	1.47879e-07	TRUE	Factor: C/EBP; motif: NNATTGCNNAANNN; match class: 1	1362	110	28	21700	0.254545	0.020558	query_1	['TF:M00190']	['ARG1', 'SULT3A1', 'SLC10A1', 'C9', 'PLG', 'PGLYRP2', 'CYP2C37', 'CYP7A1', 'MUP7', 'MUP8', 'MUP9', 'MUP10', 'MUP22', 'MUP13', 'MUP14', 'MUP15', 'MUP16', 'MUP17', 'MUP19', 'MUP20', 'MUP3', 'MUP21', 'UGT2B36', 'CYP3A25', 'PON1', 'CYP2B9', 'HPX', 'F9']	[['TF'], ['TF'], ['TF'], ['TF'], ['TF'], ['TF'], ['TF'], ['TF'], ['TF'], ['TF'], ['TF'], ['TF'], ['TF'], ['TF'], ['TF'], ['TF'], ['TF'], ['TF'], ['TF'], ['TF'], ['TF'], ['TF'], ['TF'], ['TF'], ['TF'], ['TF'], ['TF'], ['TF']]
TF	TF:M00095_1	Factor: CDP; motif: CCAATAATCGAT; match class: 1	1.67362e-07	TRUE	Factor: CDP; motif: CCAATAATCGAT; match class: 1	3789	110	48	21700	0.436364	0.0126683	query_1	['TF:M00095']	['CPS1', 'SERPINA1B', 'SERPINA1C', 'AKR1C6', 'LECT2', 'C9', 'AHSG', 'PGLYRP2', 'MBL2', 'CYP2C29', 'CYP2C39', 'CYP2C67', 'CYP2C68', 'CYP2C40', 'CYP2C37', 'CYP2C54', 'CYP2C50', 'CYP2C70', 'TDO2', 'MUP7', 'MUP8', 'MUP9', 'MUP10', 'MUP22', 'MUP13', 'MUP14', 'MUP15', 'MUP16', 'MUP17', 'MUP19', 'MUP20', 'MUP3', 'MUP21', 'ALB', 'CYP3A16', 'CYP3A41B', 'CYP3A44', 'CYP3A11', 'CYP3A59', 'GNGT1', 'SLCO1B2', …	[['TF'], ['TF'], ['TF'], ['TF'], ['TF'], ['TF'], ['TF'], ['TF'], ['TF'], ['TF'], ['TF'], ['TF'], ['TF'], ['TF'], ['TF'], ['TF'], ['TF'], ['TF'], ['TF'], ['TF'], ['TF'], ['TF'], ['TF'], ['TF'], ['TF'], ['TF'], ['TF'], ['TF'], ['TF'], ['TF'], ['TF'], ['TF'], ['TF'], ['TF'], ['TF'], ['TF'], ['TF'], ['TF'], ['TF'], ['TF'], ['TF'], ['TF'], ['TF'], ['TF'], ['TF'], ['TF'], ['TF'], ['TF']]
KEGG	KEGG:04726	Serotonergic synapse	2.08116e-07	TRUE	Serotonergic synapse	131	69	11	9330	0.15942	0.0839695	query_1	['KEGG:00000']	['CYP2D10', 'CYP2D40', 'CYP2C29', 'CYP2C39', 'CYP2C68', 'CYP2C40', 'CYP2C37', 'CYP2C54', 'CYP2C50', 'CYP2C70', 'GNGT1']	[['KEGG'], ['KEGG'], ['KEGG'], ['KEGG'], ['KEGG'], ['KEGG'], ['KEGG'], ['KEGG'], ['KEGG'], ['KEGG'], ['KEGG']]
KEGG	KEGG:04976	Bile secretion	2.12266e-07	TRUE	Bile secretion	100	69	10	9330	0.144928	0.1	query_1	['KEGG:00000']	['SLC10A1', 'ABCG5', 'ABCG8', 'CYP7A1', 'UGT2B1', 'UGT2B35', 'UGT2B36', 'SLCO1B2', 'SULT2A1', 'SULT2A8']	[['KEGG'], ['KEGG'], ['KEGG'], ['KEGG'], ['KEGG'], ['KEGG'], ['KEGG'], ['KEGG'], ['KEGG'], ['KEGG']]
TF	TF:M10204_1	Factor: CUTL2; motif: NRATCAATRAN; match class: 1	2.78231e-07	TRUE	Factor: CUTL2; motif: NRATCAATRAN; match class: 1	610	110	19	21700	0.172727	0.0311475	query_1	['TF:M10204']	['SERPINA1B', 'CYP2C37', 'CYP2C54', 'MUP7', 'MUP8', 'MUP9', 'MUP10', 'MUP22', 'MUP13', 'MUP14', 'MUP15', 'MUP16', 'MUP17', 'MUP19', 'MUP20', 'CYP3A16', 'CYP3A41B', 'CYP3A44', 'CLEC4F']	[['TF'], ['TF'], ['TF'], ['TF'], ['TF'], ['TF'], ['TF'], ['TF'], ['TF'], ['TF'], ['TF'], ['TF'], ['TF'], ['TF'], ['TF'], ['TF'], ['TF'], ['TF'], ['TF']]
TF	TF:M00023_1	Factor: HOXA5; motif: TGCNHNCWYCCYCATTAKTGNDCNMNHYCN; match class: 1	3.04531e-07	TRUE	Factor: HOXA5; motif: TGCNHNCWYCCYCATTAKTGNDCNMNHYCN; match class: 1	541	110	18	21700	0.163636	0.0332717	query_1	['TF:M00023']	['CPS1', 'LEAP2', 'AKR1C6', 'CYP2D10', 'MUP7', 'MUP8', 'MUP9', 'MUP10', 'MUP22', 'MUP13', 'MUP14', 'MUP15', 'MUP16', 'MUP17', 'MUP19', 'ALB', 'CYP3A11', 'FGL1']	[['TF'], ['TF'], ['TF'], ['TF'], ['TF'], ['TF'], ['TF'], ['TF'], ['TF'], ['TF'], ['TF'], ['TF'], ['TF'], ['TF'], ['TF'], ['TF'], ['TF'], ['TF']]
WP	WP:WP460	Blood clotting cascade	3.17154e-07	TRUE	Blood clotting cascade	20	38	6	4533	0.157895	0.3	query_1	['WP:000000']	['F12', 'PLG', 'F2', 'FGG', 'FGB', 'F9']	[['WP'], ['WP'], ['WP'], ['WP'], ['WP'], ['WP']]
GO:BP	GO:0044282	small molecule catabolic process	3.21077e-07	TRUE	"The chemical reactions and pathways resulting in the breakdown of small molecules, any low molecular weight, monomeric, non-encoded molecule." [GOC:curators, GOC:vw]	354	104	14	25907	0.134615	0.039548	query_1	['GO:0009056', 'GO:0044281']	['AGXT', 'ARG1', 'AMDHD1', 'HSD17B6', 'MAT1A', 'TDO2', 'CYP7A1', 'SDS', 'URAD', 'PON1', 'FABP1', 'SULT2A8', 'TAT', 'OTC']	[['IEA'], ['ISO', 'IBA'], ['IBA', 'IEA'], ['ISS', 'IEA'], ['ISS', 'IEA'], ['ISS', 'ISO', 'IBA', 'IEA'], ['IDA', 'ISS', 'ISO', 'IEA'], ['IBA', 'IEA'], ['IDA', 'IBA', 'IEA'], ['IEA'], ['ISO', 'IEA'], ['IDA', 'IEA'], ['IDA', 'IBA', 'IEA'], ['IEA']]
GO:MF	GO:0046872	metal ion binding	4.47223e-07	TRUE	"Binding to a metal ion." [GOC:ai]	4244	110	47	24018	0.427273	0.0110745	query_1	['GO:0043169']	['CPS1', 'NR1I3', 'APCS', 'ARG1', 'PLA2G12B', 'AMDHD1', 'ASGR1', 'F12', 'LECT2', 'MAT1A', 'CYP2D10', 'CYP2D13', 'CYP2D40', 'PGLYRP2', 'ABCG5', 'ABCG8', 'MBL2', 'CYP2C29', 'CYP2C39', 'CYP2C67', 'CYP2C68', 'CYP2C40', 'CYP2C37', 'CYP2C54', 'CYP2C50', 'CYP2C70', 'F2', 'TDO2', 'FGG', 'CYP7A1', 'ALB', 'CYP3A16', 'CYP3A41B', 'CYP3A44', 'CYP3A11', 'CYP3A25', 'CYP3A59', 'PON1', 'CYP2B9', 'CYP2A22', 'CYP2A…	[['ISO', 'IEA'], ['IEA'], ['IEA'], ['ISO', 'IBA', 'IEA'], ['IEA'], ['IEA'], ['IEA'], ['IEA'], ['IEA'], ['ISO', 'IEA'], ['IEA'], ['IEA'], ['IEA'], ['IEA'], ['IEA'], ['IEA'], ['ISO'], ['IEA'], ['IEA'], ['IEA'], ['IEA'], ['IEA'], ['IEA'], ['IEA'], ['IEA'], ['IEA'], ['IEA'], ['IEA'], ['IEA'], ['IEA'], ['ISO', 'IEA'], ['IEA'], ['IEA'], ['IEA'], ['IEA'], ['IEA'], ['IEA'], ['ISS', 'IEA'], ['IEA'], ['IEA…
TF	TF:M03829	Factor: HNF-6; motif: AATCAATA	6.38151e-07	TRUE	Factor: HNF-6; motif: AATCAATA	1156	110	25	21700	0.227273	0.0216263	query_1	['TF:M00000']	['AGXT', 'NR1I3', 'APCS', 'PLG', 'CYP2C67', 'CYP2C68', 'CYP2C40', 'CYP2C37', 'F2', 'TDO2', 'MUP7', 'MUP8', 'MUP9', 'MUP10', 'MUP22', 'MUP13', 'MUP14', 'MUP15', 'MUP16', 'MUP17', 'MUP19', 'MUP20', 'SULT2A8', 'FGL1', 'RGN']	[['TF'], ['TF'], ['TF'], ['TF'], ['TF'], ['TF'], ['TF'], ['TF'], ['TF'], ['TF'], ['TF'], ['TF'], ['TF'], ['TF'], ['TF'], ['TF'], ['TF'], ['TF'], ['TF'], ['TF'], ['TF'], ['TF'], ['TF'], ['TF'], ['TF']]
GO:BP	GO:0042730	fibrinolysis	6.90754e-07	TRUE	"A process that solubilizes fibrin in the bloodstream of a multicellular organism, chiefly by the proteolytic action of plasmin." [GOC:jl, PMID:15842654]	23	104	6	25907	0.0576923	0.26087	query_1	['GO:0030195']	['F12', 'TMPRSS6', 'PLG', 'F2', 'FGG', 'FGB']	[['IEA'], ['ISS'], ['IEA'], ['IEA'], ['IEA'], ['IEA']]
TF	TF:M02879_1	Factor: MAFB; motif: NNNTTGCAAAAWWNN; match class: 1	8.11434e-07	TRUE	Factor: MAFB; motif: NNNTTGCAAAAWWNN; match class: 1	729	110	20	21700	0.181818	0.0274348	query_1	['TF:M02879']	['SULT3A1', 'CYP2C70', 'MUP7', 'MUP8', 'MUP9', 'MUP10', 'MUP22', 'MUP13', 'MUP14', 'MUP15', 'MUP16', 'MUP17', 'MUP19', 'MUP20', 'MUP3', 'MUP21', 'UGT2B1', 'UGT2B36', 'CYP2B9', 'F9']	[['TF'], ['TF'], ['TF'], ['TF'], ['TF'], ['TF'], ['TF'], ['TF'], ['TF'], ['TF'], ['TF'], ['TF'], ['TF'], ['TF'], ['TF'], ['TF'], ['TF'], ['TF'], ['TF'], ['TF']]
TF	TF:M10204	Factor: CUTL2; motif: NRATCAATRAN	8.76043e-07	TRUE	Factor: CUTL2; motif: NRATCAATRAN	3409	110	44	21700	0.4	0.012907	query_1	['TF:M00000']	['AGXT', 'NR1I3', 'APCS', 'AMDHD1', 'ANAPC15-PS', 'SERPINA1B', 'SERPINA1C', 'AHSG', 'PLG', 'PGLYRP2', 'CYP2C67', 'CYP2C68', 'CYP2C40', 'CYP2C37', 'CYP2C54', 'HC', 'F2', 'TDO2', 'MUP7', 'MUP8', 'MUP9', 'MUP10', 'MUP22', 'MUP13', 'MUP14', 'MUP15', 'MUP16', 'MUP17', 'MUP19', 'MUP20', 'MUP3', 'MUP21', 'UGT2B36', 'CYP3A16', 'CYP3A41B', 'CYP3A44', 'CYP3A59', 'FABP1', 'CLEC4F', 'SULT2A1', 'SULT2A8', 'FG…	[['TF'], ['TF'], ['TF'], ['TF'], ['TF'], ['TF'], ['TF'], ['TF'], ['TF'], ['TF'], ['TF'], ['TF'], ['TF'], ['TF'], ['TF'], ['TF'], ['TF'], ['TF'], ['TF'], ['TF'], ['TF'], ['TF'], ['TF'], ['TF'], ['TF'], ['TF'], ['TF'], ['TF'], ['TF'], ['TF'], ['TF'], ['TF'], ['TF'], ['TF'], ['TF'], ['TF'], ['TF'], ['TF'], ['TF'], ['TF'], ['TF'], ['TF'], ['TF'], ['TF']]
TF	TF:M10271	Factor: IRF-8; motif: NNAARRGGAASTGAAASTNN	2.08137e-06	TRUE	Factor: IRF-8; motif: NNAARRGGAASTGAAASTNN	770	110	20	21700	0.181818	0.025974	query_1	['TF:M00000']	['APOA2', 'WFDC21', 'CYP2D10', 'PLG', 'CYP2C37', 'CYP2C54', 'MUP7', 'MUP8', 'MUP9', 'MUP10', 'MUP22', 'MUP13', 'MUP14', 'MUP15', 'MUP16', 'MUP17', 'MUP19', 'MUP3', 'MUP21', 'CES1C']	[['TF'], ['TF'], ['TF'], ['TF'], ['TF'], ['TF'], ['TF'], ['TF'], ['TF'], ['TF'], ['TF'], ['TF'], ['TF'], ['TF'], ['TF'], ['TF'], ['TF'], ['TF'], ['TF'], ['TF']]
TF	TF:M02087	Factor: CDX-2; motif: TTTATN	2.39632e-06	TRUE	Factor: CDX-2; motif: TTTATN	12845	110	94	21700	0.854545	0.00731802	query_1	['TF:M00000']	['CPS1', 'AGXT', 'NR1I3', 'APOA2', 'APCS', 'ARG1', 'SULT3A1', 'PLA2G12B', 'ANAPC15-PS', 'INHBE', 'RDH7', 'HSD17B6', 'APON', 'LEAP2', 'SLC10A1', 'SERPINA1C', 'SERPINA3K', 'AKR1C6', 'LECT2', 'ITIH4', 'GDF2', 'TMPRSS6', 'CYP2D10', 'CYP2D13', 'CYP2D40', 'AHSG', 'CPN2', 'PLG', 'ABCG5', 'ABCG8', 'MBL2', 'CYP2C29', 'CYP2C39', 'CYP2C67', 'CYP2C40', 'CYP2C37', 'CYP2C54', 'CYP2C50', 'CYP2C70', 'HC', 'F2', …	[['TF'], ['TF'], ['TF'], ['TF'], ['TF'], ['TF'], ['TF'], ['TF'], ['TF'], ['TF'], ['TF'], ['TF'], ['TF'], ['TF'], ['TF'], ['TF'], ['TF'], ['TF'], ['TF'], ['TF'], ['TF'], ['TF'], ['TF'], ['TF'], ['TF'], ['TF'], ['TF'], ['TF'], ['TF'], ['TF'], ['TF'], ['TF'], ['TF'], ['TF'], ['TF'], ['TF'], ['TF'], ['TF'], ['TF'], ['TF'], ['TF'], ['TF'], ['TF'], ['TF'], ['TF'], ['TF'], ['TF'], ['TF'], ['TF'], ['TF']…
GO:MF	GO:0043167	ion binding	3.90131e-06	TRUE	"Binding to an ion, a charged atoms or groups of atoms." [GOC:jl]	6250	110	57	24018	0.518182	0.00912	query_1	['GO:0036094']	['CPS1', 'AGXT', 'NR1I3', 'APOA2', 'APCS', 'ARG1', 'PLA2G12B', 'AMDHD1', 'ASGR1', 'AKR1C6', 'F12', 'LECT2', 'MAT1A', 'CYP2D10', 'CYP2D13', 'CYP2D40', 'PGLYRP2', 'ABCG5', 'ABCG8', 'MBL2', 'CYP2C29', 'CYP2C39', 'CYP2C67', 'CYP2C68', 'CYP2C40', 'CYP2C37', 'CYP2C54', 'CYP2C50', 'CYP2C70', 'F2', 'TDO2', 'FGG', 'CYP7A1', 'ALB', 'SDS', 'CYP3A16', 'CYP3A41B', 'CYP3A44', 'CYP3A11', 'CYP3A25', 'CYP3A59', '…	[['ISO', 'IEA'], ['IEA'], ['IEA'], ['IEA'], ['IEA'], ['ISO', 'IBA', 'IEA'], ['IEA'], ['IEA'], ['IEA'], ['IBA'], ['IEA'], ['IEA'], ['ISO', 'IEA'], ['IEA'], ['IEA'], ['IEA'], ['IEA'], ['IEA'], ['IEA'], ['ISO'], ['IEA'], ['IEA'], ['IEA'], ['IEA'], ['IEA'], ['IEA'], ['IEA'], ['IEA'], ['IEA'], ['IEA'], ['IEA'], ['IEA'], ['IEA'], ['ISS', 'ISO', 'IBA', 'IEA'], ['IEA'], ['IEA'], ['IEA'], ['IEA'], ['IEA']…
WP	WP:WP4349	Eicosanoid metabolism via cytochrome P450 monooxygenases	4.99371e-06	TRUE	Eicosanoid metabolism via cytochrome P450 monooxygenases	16	38	5	4533	0.131579	0.3125	query_1	['WP:000000']	['CYP2C29', 'CYP2C39', 'CYP2C40', 'CYP2C37', 'CYP2C54']	[['WP'], ['WP'], ['WP'], ['WP'], ['WP']]
GO:BP	GO:1901606	alpha-amino acid catabolic process	6.62234e-06	TRUE	"The chemical reactions and pathways resulting in the breakdown of an alpha-amino acid." [GOC:TermGenie]	91	104	8	25907	0.0769231	0.0879121	query_1	['GO:0009063', 'GO:0046395', 'GO:1901605']	['AGXT', 'ARG1', 'AMDHD1', 'MAT1A', 'TDO2', 'SDS', 'TAT', 'OTC']	[['IEA'], ['ISO', 'IBA'], ['IBA', 'IEA'], ['ISS', 'IEA'], ['ISS', 'ISO', 'IBA', 'IEA'], ['IBA', 'IEA'], ['IDA', 'IBA', 'IEA'], ['IEA']]
GO:BP	GO:0046395	carboxylic acid catabolic process	7.49112e-06	TRUE	"The chemical reactions and pathways resulting in the breakdown of carboxylic acids, any organic acid containing one or more carboxyl (-COOH) groups." [ISBN:0198506732]	241	104	11	25907	0.105769	0.0456432	query_1	['GO:0016054', 'GO:0019752']	['AGXT', 'ARG1', 'AMDHD1', 'MAT1A', 'TDO2', 'SDS', 'PON1', 'FABP1', 'SULT2A8', 'TAT', 'OTC']	[['IEA'], ['ISO', 'IBA'], ['IBA', 'IEA'], ['ISS', 'IEA'], ['ISS', 'ISO', 'IBA', 'IEA'], ['IBA', 'IEA'], ['IEA'], ['ISO', 'IEA'], ['IDA', 'IEA'], ['IDA', 'IBA', 'IEA'], ['IEA']]
GO:BP	GO:0016054	organic acid catabolic process	7.49112e-06	TRUE	"The chemical reactions and pathways resulting in the breakdown of organic acids, any acidic compound containing carbon in covalent linkage." [ISBN:0198506732]	241	104	11	25907	0.105769	0.0456432	query_1	['GO:0006082', 'GO:0044282']	['AGXT', 'ARG1', 'AMDHD1', 'MAT1A', 'TDO2', 'SDS', 'PON1', 'FABP1', 'SULT2A8', 'TAT', 'OTC']	[['IEA'], ['ISO', 'IBA'], ['IBA', 'IEA'], ['ISS', 'IEA'], ['ISS', 'ISO', 'IBA', 'IEA'], ['IBA', 'IEA'], ['IEA'], ['ISO', 'IEA'], ['IDA', 'IEA'], ['IDA', 'IBA', 'IEA'], ['IEA']]
GO:BP	GO:0010876	lipid localization	1.30743e-05	TRUE	"Any process in which a lipid is transported to, or maintained in, a specific location." [GOC:BHF, GOC:dph, GOC:tb]	472	104	14	25907	0.134615	0.029661	query_1	['GO:0033036']	['APOA2', 'PLA2G12B', 'APOF', 'SLC10A1', 'ABCG5', 'ABCG8', 'CYP7A1', 'MUP9', 'MUP16', 'MUP19', 'PON1', 'FABP1', 'SLCO1B2', 'APOA5']	[['IMP', 'ISO', 'IBA', 'IEA'], ['IEA'], ['IGI', 'IEA'], ['ISO', 'IBA', 'IEA'], ['IDA', 'IMP', 'IBA', 'IEA'], ['IDA', 'IMP', 'IBA', 'IEA'], ['IEA'], ['ISS'], ['ISS'], ['ISS'], ['IEA'], ['ISO', 'IBA', 'IEA'], ['ISO', 'IBA', 'IEA'], ['ISO', 'IBA', 'IEA']]
GO:BP	GO:0050896	response to stimulus	1.34626e-05	TRUE	"Any process that results in a change in state or activity of a cell or an organism (in terms of movement, secretion, enzyme production, gene expression, etc.) as a result of a stimulus. The process begins with detection of the stimulus and ends with a change in state or activity or the cell or organism." [GOC:ai, GOC:bf]	10427	104	71	25907	0.682692	0.00680925	query_1	['GO:0008150']	['CPS1', 'AGXT', 'NR1I3', 'APOA2', 'APCS', 'ARG1', 'ANAPC15-PS', 'INHBE', 'INHBC', 'LEAP2', 'WFDC21', 'SLC10A1', 'SERPINA1B', 'SERPINA1C', 'AKR1C6', 'F12', 'ITIH4', 'GDF2', 'C9', 'TMPRSS6', 'CYP2D10', 'AHSG', 'PLG', 'PGLYRP2', 'ABCG5', 'ABCG8', 'MBL2', 'CYP2C29', 'CYP2C39', 'CYP2C67', 'CYP2C68', 'CYP2C40', 'CYP2C37', 'CYP2C54', 'CYP2C50', 'CYP2C70', 'HC', 'F2', 'TDO2', 'FGG', 'FGB', 'CYP7A1', 'MU…	[['IEA'], ['IDA', 'ISO', 'IEA'], ['IEA'], ['IEA'], ['IBA', 'IEA'], ['IMP', 'IEA'], ['IBA', 'IEA'], ['IEA'], ['IEA'], ['IBA', 'IEA'], ['IDA', 'IBA'], ['IEA'], ['IDA', 'ISO', 'IEA'], ['IEA'], ['ISO'], ['IMP', 'IBA', 'IEA'], ['IEA'], ['IDA', 'IBA', 'IEA'], ['IBA', 'NAS', 'IEA'], ['IGI', 'ISS'], ['IBA'], ['ISS', 'ISO', 'IEA'], ['ISS', 'IEA'], ['IMP', 'ISS', 'IBA', 'IEA'], ['IEA'], ['IEA'], ['IDA', 'I…
GO:CC	GO:0034364	high-density lipoprotein particle	1.44171e-05	TRUE	"A lipoprotein particle with a high density (typically 1.063-1.21 g/ml) and a diameter of 5-10 nm that contains APOAs and may contain APOCs and APOE; found in blood and carries lipids from body tissues to the liver as part of the reverse cholesterol transport process." [GOC:BHF, GOC:expert_pt, GOC:mah, GOC:pde, GOC:rl]	24	112	5	26207	0.0446429	0.208333	query_1	['GO:0034358']	['APOA2', 'APOF', 'PON1', 'SAA4', 'APOA5']	[['IBA', 'IEA'], ['IEA'], ['IEA'], ['IEA'], ['IBA', 'IEA']]
GO:CC	GO:0005789	endoplasmic reticulum membrane	1.54873e-05	TRUE	"The lipid bilayer surrounding the endoplasmic reticulum." [GOC:mah]	1122	112	20	26207	0.178571	0.0178253	query_1	['GO:0031090', 'GO:0042175', 'GO:0098827']	['CYP2D10', 'CYP2C29', 'CYP2C39', 'CYP2C40', 'CYP2C37', 'CYP2C54', 'CYP2C50', 'CYP2C70', 'CYP7A1', 'CYP3A16', 'CYP3A41B', 'CYP3A44', 'CYP3A11', 'CYP3A25', 'CYP3A59', 'CYP2B9', 'CYP2A22', 'CYP2A12', 'CYP1A2', 'CYP8B1']	[['IEA'], ['IEA'], ['IEA'], ['IEA'], ['IEA'], ['IEA'], ['IEA'], ['IEA'], ['IEA'], ['ISO', 'IEA'], ['ISO', 'IEA'], ['ISO', 'IEA'], ['ISO', 'IEA'], ['IEA'], ['IEA'], ['IEA'], ['IEA'], ['IEA'], ['IEA'], ['IEA']]
GO:CC	GO:0098827	endoplasmic reticulum subcompartment	1.66504e-05	TRUE	"A distinct region of the endoplasmic reticulum." [GOC:dos]	1127	112	20	26207	0.178571	0.0177462	query_1	['GO:0005783', 'GO:0031984']	['CYP2D10', 'CYP2C29', 'CYP2C39', 'CYP2C40', 'CYP2C37', 'CYP2C54', 'CYP2C50', 'CYP2C70', 'CYP7A1', 'CYP3A16', 'CYP3A41B', 'CYP3A44', 'CYP3A11', 'CYP3A25', 'CYP3A59', 'CYP2B9', 'CYP2A22', 'CYP2A12', 'CYP1A2', 'CYP8B1']	[['IEA'], ['IEA'], ['IEA'], ['IEA'], ['IEA'], ['IEA'], ['IEA'], ['IEA'], ['IEA'], ['ISO', 'IEA'], ['ISO', 'IEA'], ['ISO', 'IEA'], ['ISO', 'IEA'], ['IEA'], ['IEA'], ['IEA'], ['IEA'], ['IEA'], ['IEA'], ['IEA']]
GO:BP	GO:0009063	amino acid catabolic process	1.92285e-05	TRUE	"The chemical reactions and pathways resulting in the breakdown of amino acids, organic acids containing one or more amino substituents." [GOC:ai]	104	104	8	25907	0.0769231	0.0769231	query_1	['GO:0006520', 'GO:0009056']	['AGXT', 'ARG1', 'AMDHD1', 'MAT1A', 'TDO2', 'SDS', 'TAT', 'OTC']	[['IEA'], ['ISO', 'IBA'], ['IBA', 'IEA'], ['ISS', 'IEA'], ['ISS', 'ISO', 'IBA', 'IEA'], ['IBA', 'IEA'], ['IDA', 'IBA', 'IEA'], ['IEA']]
GO:MF	GO:0004252	serine-type endopeptidase activity	2.05883e-05	TRUE	"Catalysis of the hydrolysis of internal, alpha-peptide bonds in a polypeptide chain by a catalytic mechanism that involves a catalytic triad consisting of a serine nucleophile that is activated by a proton relay involving an acidic residue (e.g. aspartate or glutamate) and a basic residue (usually histidine)." [GOC:mah, https://www.ebi.ac.uk/merops/about/glossary.shtml#CATTYPE]	327	110	12	24018	0.109091	0.0366972	query_1	['GO:0004175', 'GO:0008236']	['WFDC21', 'SERPINA1B', 'SERPINA1C', 'SERPINA11', 'SERPINA3K', 'F12', 'ITIH4', 'TMPRSS6', 'PLG', 'F2', 'MST1', 'F9']	[['IBA'], ['IMP', 'ISO', 'IBA', 'IEA'], ['IEA'], ['IEA'], ['IEA'], ['IBA', 'IEA'], ['IEA'], ['ISS', 'IEA'], ['IEA'], ['IDA', 'IBA', 'IEA'], ['IEA'], ['IEA']]
GO:CC	GO:0042175	nuclear outer membrane-endoplasmic reticulum membrane network	2.18451e-05	TRUE	"The continuous network of membranes encompassing the nuclear outer membrane and the endoplasmic reticulum membrane." [GOC:bf, GOC:jl, GOC:mah, GOC:mcc, GOC:pr, GOC:vw]	1146	112	20	26207	0.178571	0.017452	query_1	['GO:0012505', 'GO:0016020']	['CYP2D10', 'CYP2C29', 'CYP2C39', 'CYP2C40', 'CYP2C37', 'CYP2C54', 'CYP2C50', 'CYP2C70', 'CYP7A1', 'CYP3A16', 'CYP3A41B', 'CYP3A44', 'CYP3A11', 'CYP3A25', 'CYP3A59', 'CYP2B9', 'CYP2A22', 'CYP2A12', 'CYP1A2', 'CYP8B1']	[['IEA'], ['IEA'], ['IEA'], ['IEA'], ['IEA'], ['IEA'], ['IEA'], ['IEA'], ['IEA'], ['ISO', 'IEA'], ['ISO', 'IEA'], ['ISO', 'IEA'], ['ISO', 'IEA'], ['IEA'], ['IEA'], ['IEA'], ['IEA'], ['IEA'], ['IEA'], ['IEA']]
KEGG	KEGG:04750	Inflammatory mediator regulation of TRP channels	2.67127e-05	TRUE	Inflammatory mediator regulation of TRP channels	126	69	9	9330	0.130435	0.0714286	query_1	['KEGG:00000']	['CYP2C29', 'CYP2C39', 'CYP2C68', 'CYP2C40', 'CYP2C37', 'CYP2C54', 'CYP2C50', 'CYP2C70', 'ASIC5']	[['KEGG'], ['KEGG'], ['KEGG'], ['KEGG'], ['KEGG'], ['KEGG'], ['KEGG'], ['KEGG'], ['KEGG']]
GO:BP	GO:0170040	proteinogenic amino acid catabolic process	2.94952e-05	TRUE	"The chemical reactions and pathways resulting in the breakdown of any amino acid that is incorporated into protein naturally by ribosomal translation of mRNA, and that has a specific codon for translation from mRNA to protein." [GOC:ew]	71	104	7	25907	0.0673077	0.0985915	query_1	['GO:0046395', 'GO:0170039']	['AGXT', 'ARG1', 'AMDHD1', 'MAT1A', 'TDO2', 'SDS', 'TAT']	[['IEA'], ['ISO', 'IBA'], ['IBA', 'IEA'], ['ISS', 'IEA'], ['ISS', 'ISO', 'IBA', 'IEA'], ['IBA', 'IEA'], ['IDA', 'IBA', 'IEA']]
GO:MF	GO:0008236	serine-type peptidase activity	3.2563e-05	TRUE	"Catalysis of the hydrolysis of peptide bonds in a polypeptide chain by a catalytic mechanism that involves a catalytic triad consisting of a serine nucleophile that is activated by a proton relay involving an acidic residue (e.g. aspartate or glutamate) and a basic residue (usually histidine)." [https://www.ebi.ac.uk/merops/about/glossary.shtml#CATTYPE]	341	110	12	24018	0.109091	0.0351906	query_1	['GO:0008233', 'GO:0017171']	['WFDC21', 'SERPINA1B', 'SERPINA1C', 'SERPINA11', 'SERPINA3K', 'F12', 'ITIH4', 'TMPRSS6', 'PLG', 'F2', 'MST1', 'F9']	[['IBA'], ['IMP', 'ISO', 'IBA', 'IEA'], ['IEA'], ['IEA'], ['IEA'], ['IBA', 'IEA'], ['IEA'], ['ISS', 'IEA'], ['IEA'], ['IDA', 'IBA', 'IEA'], ['IEA'], ['IEA']]
TF	TF:M01866_1	Factor: C/EBPalpha; motif: NNNTTNNGCAANN; match class: 1	3.34338e-05	TRUE	Factor: C/EBPalpha; motif: NNNTTNNGCAANN; match class: 1	1002	110	21	21700	0.190909	0.0209581	query_1	['TF:M01866']	['C9', 'ASIC5', 'CYP7A1', 'MUP7', 'MUP8', 'MUP9', 'MUP10', 'MUP22', 'MUP13', 'MUP14', 'MUP15', 'MUP16', 'MUP17', 'MUP19', 'MUP20', 'MUP3', 'MUP21', 'UGT2B36', 'CYP3A25', 'CYP2B9', 'F9']	[['TF'], ['TF'], ['TF'], ['TF'], ['TF'], ['TF'], ['TF'], ['TF'], ['TF'], ['TF'], ['TF'], ['TF'], ['TF'], ['TF'], ['TF'], ['TF'], ['TF'], ['TF'], ['TF'], ['TF'], ['TF']]
GO:BP	GO:0170035	L-amino acid catabolic process	3.59006e-05	TRUE	"The chemical reactions and pathways resulting in the breakdown of an L-amino acid." [GOC:edw]	73	104	7	25907	0.0673077	0.0958904	query_1	['GO:0170033', 'GO:1901606']	['AGXT', 'ARG1', 'AMDHD1', 'MAT1A', 'TDO2', 'SDS', 'TAT']	[['IEA'], ['ISO', 'IBA'], ['IBA', 'IEA'], ['ISS', 'IEA'], ['ISS', 'ISO', 'IBA', 'IEA'], ['IBA', 'IEA'], ['IDA', 'IBA', 'IEA']]
GO:MF	GO:0017171	serine hydrolase activity	3.81585e-05	TRUE	"Catalysis of the hydrolysis of a substrate by a catalytic mechanism that involves a catalytic triad consisting of a serine nucleophile that is activated by a proton relay involving an acidic residue (e.g. aspartate or glutamate) and a basic residue (usually histidine)." [Wikipedia:Serine_hydrolase]	346	110	12	24018	0.109091	0.0346821	query_1	['GO:0016787']	['WFDC21', 'SERPINA1B', 'SERPINA1C', 'SERPINA11', 'SERPINA3K', 'F12', 'ITIH4', 'TMPRSS6', 'PLG', 'F2', 'MST1', 'F9']	[['IBA'], ['IMP', 'ISO', 'IBA', 'IEA'], ['IEA'], ['IEA'], ['IEA'], ['IBA', 'IEA'], ['IEA'], ['ISS', 'IEA'], ['IEA'], ['IDA', 'IBA', 'IEA'], ['IEA'], ['IEA']]
GO:BP	GO:0170039	proteinogenic amino acid metabolic process	4.08031e-05	TRUE	"The chemical reactions and pathways involving any amino acid that is incorporated into protein naturally by ribosomal translation of mRNA, and that has a specific codon for translation from mRNA to protein." [GOC:ew]	163	104	9	25907	0.0865385	0.0552147	query_1	['GO:0006520', 'GO:0019752']	['CPS1', 'AGXT', 'ARG1', 'AMDHD1', 'MAT1A', 'TDO2', 'SDS', 'TAT', 'OTC']	[['IBA', 'IEA'], ['ISO', 'IBA', 'IEA'], ['ISO', 'IBA'], ['IBA', 'IEA'], ['ISS', 'IEA'], ['ISS', 'ISO', 'IBA', 'IEA'], ['IBA', 'IEA'], ['IDA', 'IBA', 'IEA'], ['IBA', 'IEA']]
CORUM	CORUM:3882	Abcg5-Abcg8 complex	4.62142e-05	TRUE	Abcg5-Abcg8 complex	2	2	2	1082	1	1	query_1	['CORUM:0000000']	['ABCG5', 'ABCG8']	[['CORUM'], ['CORUM']]
GO:BP	GO:0170033	L-amino acid metabolic process	4.78041e-05	TRUE	"The chemical reactions and pathways involving an L-amino acid." [GOC:edw]	166	104	9	25907	0.0865385	0.0542169	query_1	['GO:1901605']	['CPS1', 'AGXT', 'ARG1', 'AMDHD1', 'MAT1A', 'TDO2', 'SDS', 'TAT', 'OTC']	[['IBA', 'IEA'], ['IEA'], ['ISO', 'IBA'], ['IBA', 'IEA'], ['ISS', 'IEA'], ['ISS', 'ISO', 'IBA', 'IEA'], ['IBA', 'IEA'], ['IDA', 'IBA', 'IEA'], ['IBA', 'IEA']]
KEGG	KEGG:05207	Chemical carcinogenesis - receptor activation	5.57367e-05	TRUE	Chemical carcinogenesis - receptor activation	225	69	11	9330	0.15942	0.0488889	query_1	['KEGG:00000']	['NR1I3', 'UGT2B1', 'UGT2B35', 'UGT2B36', 'CYP3A16', 'CYP3A41B', 'CYP3A44', 'CYP3A11', 'CYP3A25', 'CYP2B9', 'CYP1A2']	[['KEGG'], ['KEGG'], ['KEGG'], ['KEGG'], ['KEGG'], ['KEGG'], ['KEGG'], ['KEGG'], ['KEGG'], ['KEGG'], ['KEGG']]
GO:BP	GO:0030195	negative regulation of blood coagulation	6.79691e-05	TRUE	"Any process that stops, prevents, or reduces the frequency, rate or extent of blood coagulation." [GOC:mah]	47	104	6	25907	0.0576923	0.12766	query_1	['GO:0007596', 'GO:0030193', 'GO:0050819', 'GO:0061045', 'GO:1900047']	['F12', 'TMPRSS6', 'PLG', 'F2', 'FGG', 'FGB']	[['IEA'], ['ISS'], ['IEA'], ['IEA'], ['IEA'], ['IEA']]
GO:BP	GO:1900047	negative regulation of hemostasis	7.74274e-05	TRUE	"Any process that stops, prevents or reduces the frequency, rate or extent of hemostasis." [GOC:TermGenie]	48	104	6	25907	0.0576923	0.125	query_1	['GO:0007599', 'GO:0048519', 'GO:1900046']	['F12', 'TMPRSS6', 'PLG', 'F2', 'FGG', 'FGB']	[['IEA'], ['ISS'], ['IEA'], ['IEA'], ['IEA'], ['IEA']]
GO:CC	GO:0034358	plasma lipoprotein particle	7.80744e-05	TRUE	"A spherical particle with a hydrophobic core of triglycerides and/or cholesterol esters, surrounded by an amphipathic monolayer of phospholipids, cholesterol and apolipoproteins. Plasma lipoprotein particles transport lipids, which are non-covalently associated with the particles, in the blood or lymph." [GOC:BHF, GOC:expert_pt, GOC:rl]	33	112	5	26207	0.0446429	0.151515	query_1	['GO:0005615', 'GO:1990777']	['APOA2', 'APOF', 'PON1', 'SAA4', 'APOA5']	[['IBA', 'IEA'], ['IEA'], ['IEA'], ['IEA'], ['IBA', 'IEA']]
GO:CC	GO:1990777	lipoprotein particle	7.80744e-05	TRUE	"A spherical particle containing non-covalently associated proteins and lipids. Examples are plasma lipoprotein particles which transport lipids in the blood or lymph." [GOC:vesicles]	33	112	5	26207	0.0446429	0.151515	query_1	['GO:0032994']	['APOA2', 'APOF', 'PON1', 'SAA4', 'APOA5']	[['IBA', 'IEA'], ['IEA'], ['IEA'], ['IEA'], ['IBA', 'IEA']]
GO:BP	GO:0050819	negative regulation of coagulation	8.79455e-05	TRUE	"Any process that stops, prevents, or reduces the frequency, rate or extent of coagulation." [GOC:ai]	49	104	6	25907	0.0576923	0.122449	query_1	['GO:0050817', 'GO:0050818', 'GO:0051241']	['F12', 'TMPRSS6', 'PLG', 'F2', 'FGG', 'FGB']	[['IEA'], ['ISS'], ['IEA'], ['IEA'], ['IEA'], ['IEA']]
GO:MF	GO:0005549	odorant binding	8.80509e-05	TRUE	"Binding to an odorant, any substance capable of stimulating the sense of smell." [GOC:jl, ISBN:0721662544]	532	110	14	24018	0.127273	0.0263158	query_1	['GO:0005488']	['MUP7', 'MUP8', 'MUP9', 'MUP10', 'MUP22', 'MUP13', 'MUP14', 'MUP15', 'MUP16', 'MUP17', 'MUP19', 'MUP20', 'MUP3', 'MUP21']	[['IBA', 'IEA'], ['IDA', 'IBA', 'IEA'], ['ISS', 'IBA', 'IEA'], ['IBA', 'IEA'], ['IBA', 'IEA'], ['IBA', 'IEA'], ['IBA', 'IEA'], ['IBA', 'IEA'], ['ISS', 'IBA', 'IEA'], ['IBA', 'IEA'], ['ISS', 'IBA', 'IEA'], ['IDA', 'IBA', 'IEA'], ['IEA'], ['IBA', 'IEA']]
GO:CC	GO:0032994	protein-lipid complex	0.000106067	TRUE	"A macromolecular complex containing separate protein and lipid molecules. Separate in this context means not covalently bound to each other." [GOC:mah]	35	112	5	26207	0.0446429	0.142857	query_1	['GO:0032991']	['APOA2', 'APOF', 'PON1', 'SAA4', 'APOA5']	[['IBA', 'IEA'], ['IEA'], ['IEA'], ['IEA'], ['IBA', 'IEA']]
GO:BP	GO:0042221	response to chemical	0.000130888	TRUE	"Any process that results in a change in state or activity of a cell or an organism (in terms of movement, secretion, enzyme production, gene expression, etc.) as a result of a chemical stimulus." [GOC:jl]	5397	104	46	25907	0.442308	0.00852325	query_1	['GO:0050896']	['CPS1', 'AGXT', 'APOA2', 'ARG1', 'WFDC21', 'SLC10A1', 'SERPINA1B', 'SERPINA1C', 'AKR1C6', 'ITIH4', 'CYP2D10', 'AHSG', 'ABCG5', 'ABCG8', 'CYP2C29', 'CYP2C39', 'CYP2C67', 'CYP2C68', 'CYP2C40', 'CYP2C37', 'CYP2C54', 'CYP2C50', 'CYP2C70', 'TDO2', 'FGG', 'FGB', 'CYP7A1', 'MUP9', 'MUP16', 'MUP19', 'MUP20', 'UGT2B1', 'GNGT1', 'PON1', 'FABP1', 'SLCO1B2', 'CYP2B9', 'CYP2A22', 'CYP2A12', 'HAMP', 'HPX', 'T…	[['IEA'], ['ISO', 'IEA'], ['IEA'], ['IEA'], ['IDA'], ['IEA'], ['IDA', 'ISO', 'IEA'], ['IEA'], ['ISO'], ['IEA'], ['IBA'], ['ISO'], ['IEA'], ['IEA'], ['IBA'], ['IBA'], ['IBA'], ['IBA'], ['IBA'], ['IBA'], ['IBA'], ['IBA'], ['IBA'], ['IEA'], ['IEA'], ['IEA'], ['ISS', 'ISO', 'IEA'], ['ISS', 'IEA'], ['ISS', 'IEA'], ['ISS', 'IEA'], ['IDA'], ['ISO', 'IEA'], ['ISO', 'IEA'], ['IMP', 'ISO', 'IBA', 'IEA'], […
TF	TF:M02099	Factor: MITF; motif: CATGTGM	0.00013502	TRUE	Factor: MITF; motif: CATGTGM	4461	110	47	21700	0.427273	0.0105358	query_1	['TF:M00000']	['AGXT', 'APCS', 'ARG1', 'SULT3A1', 'PLA2G12B', 'AMDHD1', 'ANAPC15-PS', 'LEAP2', 'ASGR1', 'SERPINA1C', 'SERPINA11', 'MAT1A', 'CYP2D10', 'CPN2', 'ABCG5', 'ABCG8', 'MBL2', 'CYP2C37', 'CYP2C70', 'HC', 'F2', 'ASIC5', 'FGB', 'MUP7', 'MUP8', 'MUP9', 'MUP10', 'MUP13', 'MUP14', 'MUP15', 'MUP16', 'MUP17', 'MUP19', 'MUP20', 'MUP3', 'MUP21', 'UGT2B36', 'CYP3A16', 'CYP3A41B', 'CYP3A44', 'FABP1', 'CYP2A22', '…	[['TF'], ['TF'], ['TF'], ['TF'], ['TF'], ['TF'], ['TF'], ['TF'], ['TF'], ['TF'], ['TF'], ['TF'], ['TF'], ['TF'], ['TF'], ['TF'], ['TF'], ['TF'], ['TF'], ['TF'], ['TF'], ['TF'], ['TF'], ['TF'], ['TF'], ['TF'], ['TF'], ['TF'], ['TF'], ['TF'], ['TF'], ['TF'], ['TF'], ['TF'], ['TF'], ['TF'], ['TF'], ['TF'], ['TF'], ['TF'], ['TF'], ['TF'], ['TF'], ['TF'], ['TF'], ['TF'], ['TF']]
GO:BP	GO:0008203	cholesterol metabolic process	0.000140899	TRUE	"The chemical reactions and pathways involving cholesterol, cholest-5-en-3 beta-ol, the principal sterol of vertebrates and the precursor of many steroids, including bile acids and steroid hormones. It is a component of the plasma membrane lipid bilayer and of plasma lipoproteins and can be found in all animal tissues." [ISBN:0198506732]	134	104	8	25907	0.0769231	0.0597015	query_1	['GO:0016125', 'GO:1902652']	['APOA2', 'APON', 'APOF', 'CYP7A1', 'PON1', 'SULT2A1', 'APOA5', 'CYP1A2']	[['IMP', 'IGI'], ['IBA'], ['IMP', 'IBA', 'IEA'], ['IDA', 'ISS', 'ISO', 'IEA'], ['IMP', 'TAS'], ['ISS'], ['IBA'], ['IEA']]
WP	WP:WP431	Nuclear receptors in lipid metabolism and toxicity	0.000149598	TRUE	Nuclear receptors in lipid metabolism and toxicity	30	38	5	4533	0.131579	0.166667	query_1	['WP:000000']	['NR1I3', 'ABCG5', 'CYP7A1', 'CYP1A2', 'CYP8B1']	[['WP'], ['WP'], ['WP'], ['WP'], ['WP']]
TF	TF:M01724	Factor: T3R-alpha; motif: NNTSRGGTCAN	0.000156048	TRUE	Factor: T3R-alpha; motif: NNTSRGGTCAN	902	110	19	21700	0.172727	0.0210643	query_1	['TF:M00000']	['NR1I3', 'WFDC21', 'SERPINA11', 'CYP2C54', 'MUP7', 'MUP8', 'MUP9', 'MUP10', 'MUP22', 'MUP13', 'MUP14', 'MUP15', 'MUP16', 'MUP17', 'MUP19', 'MUP20', 'MUP3', 'CYP3A11', 'CLEC4F']	[['TF'], ['TF'], ['TF'], ['TF'], ['TF'], ['TF'], ['TF'], ['TF'], ['TF'], ['TF'], ['TF'], ['TF'], ['TF'], ['TF'], ['TF'], ['TF'], ['TF'], ['TF'], ['TF']]
TF	TF:M02922	Factor: TCF7L2; motif: NNNNATCAATCRNNNN	0.000165613	TRUE	Factor: TCF7L2; motif: NNNNATCAATCRNNNN	1641	110	26	21700	0.236364	0.015844	query_1	['TF:M00000']	['INHBC', 'SERPINA1C', 'AKR1C6', 'AHSG', 'CYP2C70', 'MUP7', 'MUP8', 'MUP9', 'MUP10', 'MUP22', 'MUP13', 'MUP14', 'MUP15', 'MUP16', 'MUP17', 'MUP19', 'MUP20', 'MUP3', 'MUP21', 'CYP3A16', 'CYP3A41B', 'CYP3A44', 'CYP3A59', 'SULT2A8', 'RGN', 'F9']	[['TF'], ['TF'], ['TF'], ['TF'], ['TF'], ['TF'], ['TF'], ['TF'], ['TF'], ['TF'], ['TF'], ['TF'], ['TF'], ['TF'], ['TF'], ['TF'], ['TF'], ['TF'], ['TF'], ['TF'], ['TF'], ['TF'], ['TF'], ['TF'], ['TF'], ['TF']]
GO:MF	GO:0004175	endopeptidase activity	0.00018605	TRUE	"Catalysis of the hydrolysis of internal, alpha-peptide bonds in a polypeptide chain." [http://merops.sanger.ac.uk/about/glossary.htm#ENDOPEPTIDASE]	656	110	15	24018	0.136364	0.0228659	query_1	['GO:0008233']	['CPS1', 'WFDC21', 'SERPINA1B', 'SERPINA1C', 'SERPINA11', 'SERPINA3K', 'F12', 'ITIH4', 'TMPRSS6', 'AHSG', 'PLG', 'HC', 'F2', 'MST1', 'F9']	[['ISO', 'IEA'], ['IBA'], ['IMP', 'ISO', 'IBA', 'IEA'], ['IEA'], ['IEA'], ['IEA'], ['IBA', 'IEA'], ['IEA'], ['ISS', 'IEA'], ['IBA', 'IEA'], ['ISO', 'IBA', 'IEA'], ['IEA'], ['IDA', 'IMP', 'IBA', 'IEA'], ['IEA'], ['ISS', 'IEA']]
GO:BP	GO:0033344	cholesterol efflux	0.000199613	TRUE	"The directed movement of cholesterol, cholest-5-en-3-beta-ol, out of a cell or organelle." [GOC:sart]	56	104	6	25907	0.0576923	0.107143	query_1	['GO:0030301']	['APOA2', 'APOF', 'ABCG5', 'ABCG8', 'PON1', 'APOA5']	[['IEA'], ['IGI'], ['IMP', 'IBA', 'IEA'], ['IMP', 'IBA', 'IEA'], ['IEA'], ['IBA']]
GO:BP	GO:1902652	secondary alcohol metabolic process	0.000246145	TRUE	"The chemical reactions and pathways involving secondary alcohol." [GO_REF:0000068, GOC:mengo_curators, GOC:TermGenie, PMID:11288200]	144	104	8	25907	0.0769231	0.0555556	query_1	['GO:0006066']	['APOA2', 'APON', 'APOF', 'CYP7A1', 'PON1', 'SULT2A1', 'APOA5', 'CYP1A2']	[['IMP', 'IGI'], ['IBA'], ['IMP', 'IBA', 'IEA'], ['IDA', 'ISS', 'ISO', 'IEA'], ['IMP', 'TAS'], ['ISS'], ['IBA'], ['IEA']]
GO:BP	GO:1901605	alpha-amino acid metabolic process	0.000258393	TRUE	"The chemical reactions and pathways involving an alpha-amino acid." [GOC:TermGenie]	202	104	9	25907	0.0865385	0.0445545	query_1	['GO:0006520', 'GO:0019752']	['CPS1', 'AGXT', 'ARG1', 'AMDHD1', 'MAT1A', 'TDO2', 'SDS', 'TAT', 'OTC']	[['IBA', 'IEA'], ['ISO', 'IBA', 'IEA'], ['ISO', 'IBA', 'IEA'], ['IBA', 'IEA'], ['ISS', 'IEA'], ['ISS', 'ISO', 'IBA', 'IEA'], ['IBA', 'IEA'], ['IDA', 'IBA', 'IEA'], ['ISO', 'IBA', 'IEA']]
GO:BP	GO:0016125	sterol metabolic process	0.000273809	TRUE	"The chemical reactions and pathways involving sterols, steroids with one or more hydroxyl groups and a hydrocarbon side-chain in the molecule." [ISBN:0198547684]	146	104	8	25907	0.0769231	0.0547945	query_1	['GO:0008202']	['APOA2', 'APON', 'APOF', 'CYP7A1', 'PON1', 'SULT2A1', 'APOA5', 'CYP1A2']	[['IMP', 'IGI'], ['IBA'], ['IMP', 'IBA', 'IEA'], ['IDA', 'ISS', 'ISO', 'IEA'], ['IMP', 'TAS'], ['ISS'], ['IBA'], ['IEA']]
GO:BP	GO:0006066	alcohol metabolic process	0.000312441	TRUE	"The chemical reactions and pathways involving alcohols, any of a class of compounds containing one or more hydroxyl groups attached to a saturated carbon atom." [ISBN:0198506732]	347	104	11	25907	0.105769	0.0317003	query_1	['GO:0044281']	['APOA2', 'RDH7', 'HSD17B6', 'APON', 'APOF', 'AKR1C6', 'CYP7A1', 'PON1', 'SULT2A1', 'APOA5', 'CYP1A2']	[['IMP', 'IGI'], ['IBA', 'IEA'], ['IBA'], ['IBA'], ['IMP', 'IBA', 'IEA'], ['IBA'], ['IDA', 'ISS', 'ISO', 'IEA'], ['IMP', 'TAS'], ['ISS'], ['IBA'], ['ISS', 'IEA']]
GO:BP	GO:0141061	disruption of cell in another organism	0.000335876	TRUE	"The disruption of a cell of another organism, leading to damage or temporary subversion of that cell." [GOC:pg]	61	104	6	25907	0.0576923	0.0983607	query_1	['GO:0141060']	['ARG1', 'C9', 'MBL2', 'HC', 'F2', 'HAMP2']	[['IEA'], ['IEA'], ['IGI'], ['IEA'], ['IEA'], ['IEA']]
GO:BP	GO:0031640	killing of cells of another organism	0.000335876	TRUE	"Any process in an organism that results in the killing of cells of another organism, including in some cases the death of the other organism. Killing here refers to the induction of death in one cell by another cell, not cell-autonomous death due to internal or other environmental conditions." [GOC:add]	61	104	6	25907	0.0576923	0.0983607	query_1	['GO:0001906', 'GO:0141061']	['ARG1', 'C9', 'MBL2', 'HC', 'F2', 'HAMP2']	[['IEA'], ['IEA'], ['IGI'], ['IEA'], ['IEA'], ['IEA']]
TF	TF:M05385	Factor: Brn-3b; motif: AAACATAAGR	0.000354967	TRUE	Factor: Brn-3b; motif: AAACATAAGR	128	110	8	21700	0.0727273	0.0625	query_1	['TF:M00000']	['MUP8', 'MUP9', 'MUP10', 'MUP22', 'MUP13', 'MUP14', 'MUP16', 'MUP19']	[['TF'], ['TF'], ['TF'], ['TF'], ['TF'], ['TF'], ['TF'], ['TF']]
GO:MF	GO:0016597	amino acid binding	0.000406308	TRUE	"Binding to an amino acid, organic acids containing one or more amino substituents." [GOC:ai]	68	110	6	24018	0.0545455	0.0882353	query_1	['GO:0005488']	['CPS1', 'AGXT', 'MAT1A', 'TDO2', 'TAT', 'OTC']	[['ISO', 'IEA'], ['ISO', 'IEA'], ['ISO'], ['ISO', 'IEA'], ['ISO', 'IEA'], ['ISO', 'IEA']]
GO:BP	GO:0061045	negative regulation of wound healing	0.000493208	TRUE	"Any process that decreases the rate, frequency, or extent of the series of events that restore integrity to a damaged tissue, following an injury." [GOC:dph]	65	104	6	25907	0.0576923	0.0923077	query_1	['GO:0032102', 'GO:0042060', 'GO:0061041', 'GO:1903035']	['F12', 'TMPRSS6', 'PLG', 'F2', 'FGG', 'FGB']	[['IEA'], ['ISS'], ['IEA'], ['IEA'], ['IEA'], ['IEA']]
GO:BP	GO:0045834	positive regulation of lipid metabolic process	0.000502627	TRUE	"Any process that activates or increases the frequency, rate or extent of the chemical reactions and pathways involving lipids." [GOC:go_curators]	158	104	8	25907	0.0769231	0.0506329	query_1	['GO:0006629', 'GO:0009893', 'GO:0019216']	['APOA2', 'CYP7A1', 'MUP9', 'MUP16', 'MUP19', 'FABP1', 'APOA5', 'RGN']	[['IEA'], ['ISO', 'TAS', 'IEA'], ['ISS'], ['ISS'], ['ISS'], ['ISO', 'IEA'], ['IEA'], ['ISO', 'IEA']]
GO:BP	GO:0048878	chemical homeostasis	0.000531718	TRUE	"Any biological process involved in the maintenance of an internal steady state of a chemical." [GOC:isa_complete]	1076	104	18	25907	0.173077	0.0167286	query_1	['GO:0042592']	['CPS1', 'APOA2', 'GDF2', 'TMPRSS6', 'ABCG5', 'ABCG8', 'MBL2', 'F2', 'CYP7A1', 'MUP9', 'MUP16', 'MUP19', 'HAMP2', 'HAMP', 'HPX', 'APOA5', 'OTC', 'RGN']	[['ISO', 'IEA'], ['IDA', 'IMP', 'IGI', 'IBA', 'IEA'], ['TAS'], ['IMP', 'IEA'], ['IBA', 'IEA'], ['IMP', 'IBA', 'IEA'], ['IBA'], ['IEA'], ['ISS', 'ISO', 'IBA', 'IEA'], ['ISS'], ['ISS'], ['ISS'], ['ISO', 'IBA', 'IEA'], ['IDA', 'IMP', 'ISO', 'IBA', 'IEA'], ['IEA'], ['IMP', 'IBA', 'IEA'], ['ISO', 'IEA'], ['ISS', 'ISO', 'IEA']]
GO:MF	GO:0008404	arachidonate 14,15-epoxygenase activity	0.000539823	TRUE	"Catalysis of an NADPH- and oxygen-dependent reaction that converts arachidonic acid to cis-14,15-epoxyeicosatrienoic acid." [http://lipidlibrary.aocs.org/Lipids/eic_hete/index.htm, PMID:10681399, RHEA:51472]	5	110	3	24018	0.0272727	0.6	query_1	['GO:0008392']	['CYP2C29', 'CYP2C39', 'CYP2C40']	[['IDA', 'IEA'], ['IEA'], ['IDA']]
GO:BP	GO:0030193	regulation of blood coagulation	0.000540773	TRUE	"Any process that modulates the frequency, rate or extent of blood coagulation." [GOC:mah]	66	104	6	25907	0.0576923	0.0909091	query_1	['GO:0007596', 'GO:0032101', 'GO:0050818', 'GO:0061041', 'GO:1900046']	['F12', 'TMPRSS6', 'PLG', 'F2', 'FGG', 'FGB']	[['IEA'], ['ISS'], ['IEA'], ['ISO', 'IBA', 'IEA'], ['IEA'], ['IEA']]
TF	TF:M00746_1	Factor: Elf-1; motif: RNWMBAGGAART; match class: 1	0.000619901	TRUE	Factor: Elf-1; motif: RNWMBAGGAART; match class: 1	453	110	13	21700	0.118182	0.0286976	query_1	['TF:M00746']	['APOA2', 'MUP7', 'MUP8', 'MUP10', 'MUP22', 'MUP13', 'MUP14', 'MUP15', 'MUP16', 'MUP17', 'MUP19', 'ALB', 'CES3A']	[['TF'], ['TF'], ['TF'], ['TF'], ['TF'], ['TF'], ['TF'], ['TF'], ['TF'], ['TF'], ['TF'], ['TF'], ['TF']]
GO:CC	GO:0031984	organelle subcompartment	0.000634949	TRUE	"A compartment that consists of a lumen and an enclosing membrane, and is part of an organelle." [GOC:mah, GOC:pz]	1420	112	20	26207	0.178571	0.0140845	query_1	['GO:0043227', 'GO:0043229', 'GO:0110165']	['CYP2D10', 'CYP2C29', 'CYP2C39', 'CYP2C40', 'CYP2C37', 'CYP2C54', 'CYP2C50', 'CYP2C70', 'CYP7A1', 'CYP3A16', 'CYP3A41B', 'CYP3A44', 'CYP3A11', 'CYP3A25', 'CYP3A59', 'CYP2B9', 'CYP2A22', 'CYP2A12', 'CYP1A2', 'CYP8B1']	[['IEA'], ['IEA'], ['IEA'], ['IEA'], ['IEA'], ['IEA'], ['IEA'], ['IEA'], ['IEA'], ['ISO', 'IEA'], ['ISO', 'IEA'], ['ISO', 'IEA'], ['ISO', 'IEA'], ['IEA'], ['IEA'], ['IEA'], ['IEA'], ['IEA'], ['IEA'], ['IEA']]
TF	TF:M10251	Factor: GATA-4; motif: NNAGATAAGA	0.000645346	TRUE	Factor: GATA-4; motif: NNAGATAAGA	4380	110	45	21700	0.409091	0.010274	query_1	['TF:M00000']	['INHBC', 'APOF', 'LEAP2', 'SLC10A1', 'LECT2', 'ITIH4', 'GDF2', 'CYP2D10', 'CYP2D40', 'ABCG5', 'ABCG8', 'CYP2C39', 'CYP2C40', 'CYP2C54', 'TDO2', 'ASIC5', 'MUP7', 'MUP8', 'MUP9', 'MUP10', 'MUP22', 'MUP13', 'MUP14', 'MUP15', 'MUP16', 'MUP17', 'MUP19', 'MUP20', 'MUP3', 'MUP21', 'UGT2B35', 'UGT2B36', 'SDS', 'CLEC4F', 'SLCO1B2', 'SULT2A8', 'HAMP2', 'HAMP', 'HPX', 'CES3A', 'CES3B', 'TAT', 'OTC', 'RGN',…	[['TF'], ['TF'], ['TF'], ['TF'], ['TF'], ['TF'], ['TF'], ['TF'], ['TF'], ['TF'], ['TF'], ['TF'], ['TF'], ['TF'], ['TF'], ['TF'], ['TF'], ['TF'], ['TF'], ['TF'], ['TF'], ['TF'], ['TF'], ['TF'], ['TF'], ['TF'], ['TF'], ['TF'], ['TF'], ['TF'], ['TF'], ['TF'], ['TF'], ['TF'], ['TF'], ['TF'], ['TF'], ['TF'], ['TF'], ['TF'], ['TF'], ['TF'], ['TF'], ['TF'], ['TF']]
GO:BP	GO:1900046	regulation of hemostasis	0.000647235	TRUE	"Any process that modulates the frequency, rate or extent of hemostasis." [GOC:TermGenie]	68	104	6	25907	0.0576923	0.0882353	query_1	['GO:0007599', 'GO:0050789', 'GO:0050878']	['F12', 'TMPRSS6', 'PLG', 'F2', 'FGG', 'FGB']	[['IEA'], ['ISS'], ['IEA'], ['ISO', 'IBA', 'IEA'], ['IEA'], ['IEA']]
TF	TF:M08903	Factor: TEF5; motif: NNWGGWATKTTT	0.00066132	TRUE	Factor: TEF5; motif: NNWGGWATKTTT	2386	110	31	21700	0.281818	0.0129925	query_1	['TF:M00000']	['CPS1', 'APOA2', 'AKR1C6', 'CPN2', 'CYP2C29', 'CYP2C37', 'CYP2C54', 'CYP2C50', 'CYP2C70', 'MUP7', 'MUP8', 'MUP9', 'MUP10', 'MUP22', 'MUP13', 'MUP14', 'MUP15', 'MUP16', 'MUP17', 'MUP19', 'MUP3', 'MUP21', 'CYP3A16', 'CYP3A41B', 'CYP3A44', 'SLCO1B2', 'SULT2A8', 'CYP2A22', 'FGL1', 'CES1C', 'TAT']	[['TF'], ['TF'], ['TF'], ['TF'], ['TF'], ['TF'], ['TF'], ['TF'], ['TF'], ['TF'], ['TF'], ['TF'], ['TF'], ['TF'], ['TF'], ['TF'], ['TF'], ['TF'], ['TF'], ['TF'], ['TF'], ['TF'], ['TF'], ['TF'], ['TF'], ['TF'], ['TF'], ['TF'], ['TF'], ['TF'], ['TF']]
TF	TF:M02112	Factor: OC-2; motif: TCAATA	0.000753417	TRUE	Factor: OC-2; motif: TCAATA	9329	110	73	21700	0.663636	0.00782506	query_1	['TF:M00000']	['AGXT', 'NR1I3', 'APOA2', 'APCS', 'AMDHD1', 'ANAPC15-PS', 'RDH7', 'HSD17B6', 'APON', 'LEAP2', 'ASGR1', 'WFDC21', 'SERPINA1B', 'SERPINA1C', 'AKR1C6', 'F12', 'LECT2', 'ITIH4', 'GDF2', 'MAT1A', 'C9', 'TMPRSS6', 'CYP2D10', 'CYP2D13', 'AHSG', 'PLG', 'PGLYRP2', 'CYP2C29', 'CYP2C39', 'CYP2C67', 'CYP2C68', 'CYP2C40', 'CYP2C37', 'CYP2C54', 'CYP2C50', 'F2', 'TDO2', 'ASIC5', 'FGB', 'CYP7A1', 'MUP7', 'MUP8'…	[['TF'], ['TF'], ['TF'], ['TF'], ['TF'], ['TF'], ['TF'], ['TF'], ['TF'], ['TF'], ['TF'], ['TF'], ['TF'], ['TF'], ['TF'], ['TF'], ['TF'], ['TF'], ['TF'], ['TF'], ['TF'], ['TF'], ['TF'], ['TF'], ['TF'], ['TF'], ['TF'], ['TF'], ['TF'], ['TF'], ['TF'], ['TF'], ['TF'], ['TF'], ['TF'], ['TF'], ['TF'], ['TF'], ['TF'], ['TF'], ['TF'], ['TF'], ['TF'], ['TF'], ['TF'], ['TF'], ['TF'], ['TF'], ['TF'], ['TF']…
GO:BP	GO:0050818	regulation of coagulation	0.000838708	TRUE	"Any process that modulates the frequency, rate or extent of coagulation, the process in which a fluid solution, or part of it, changes into a solid or semisolid mass." [GOC:ai]	71	104	6	25907	0.0576923	0.084507	query_1	['GO:0050817', 'GO:0051239']	['F12', 'TMPRSS6', 'PLG', 'F2', 'FGG', 'FGB']	[['IEA'], ['ISS'], ['IEA'], ['ISO', 'IBA', 'IEA'], ['IEA'], ['IEA']]
GO:CC	GO:0110165	cellular anatomical structure	0.000885233	TRUE	"A part of a cellular organism consisting of a material entity with granularity above the level of a protein complex but below that of an anatomical system. Note that cellular organisms exclude viruses." [GOC:kmv]	22821	112	111	26207	0.991071	0.00486394	query_1	['GO:0005575']	['CPS1', 'AGXT', 'GM24086', 'NR1I3', 'APOA2', 'APCS', 'ARG1', 'PLA2G12B', 'AMDHD1', 'ANAPC15-PS', 'INHBE', 'INHBC', 'RDH7', 'HSD17B6', 'APON', 'APOF', 'LEAP2', 'ASGR1', 'WFDC21', 'SLC10A1', 'SERPINA1B', 'SERPINA1C', 'SERPINA11', 'SERPINA3K', 'AKR1C6', 'GM23340', 'F12', 'ITIH4', 'GDF2', 'MAT1A', 'C9', 'TMPRSS6', 'CYP2D10', 'CYP2D13', 'CYP2D40', 'AHSG', 'CPN2', 'PLG', 'PGLYRP2', 'ABCG5', 'ABCG8', '…	[['IDA', 'ISO', 'IBA', 'IEA'], ['ISS', 'ISO', 'IBA', 'TAS', 'IEA'], ['IEA'], ['IDA', 'IBA', 'IEA'], ['IDA', 'IBA', 'TAS', 'IEA'], ['IBA', 'IEA'], ['ISO', 'IBA', 'IEA'], ['IEA'], ['IEA'], ['IBA', 'IEA'], ['IBA', 'IEA'], ['IBA', 'IEA'], ['IBA', 'IEA'], ['IBA', 'IEA'], ['ISA', 'IBA'], ['ISS', 'IBA', 'IEA'], ['IEA'], ['IBA', 'IEA'], ['IDA', 'IBA', 'IEA'], ['IDA', 'ISS', 'ISO', 'IEA'], ['IDA', 'ISO', …
GO:MF	GO:0032451	demethylase activity	0.000895733	TRUE	"Catalysis of the removal of a methyl group from a substrate." [GOC:mah]	43	110	5	24018	0.0454545	0.116279	query_1	['GO:0003824']	['CYP3A16', 'CYP3A41B', 'CYP3A44', 'CYP3A11', 'CYP1A2']	[['ISO'], ['ISO'], ['ISO'], ['ISO'], ['IEA']]
TF	TF:M12966	Factor: Gata3; motif: NNTCTTATCTNN	0.00113895	TRUE	Factor: Gata3; motif: NNTCTTATCTNN	4311	110	44	21700	0.4	0.0102064	query_1	['TF:M00000']	['INHBC', 'APOF', 'LEAP2', 'SLC10A1', 'LECT2', 'ITIH4', 'GDF2', 'CYP2D10', 'CYP2D40', 'ABCG5', 'ABCG8', 'CYP2C39', 'CYP2C40', 'CYP2C54', 'TDO2', 'ASIC5', 'MUP7', 'MUP8', 'MUP9', 'MUP10', 'MUP22', 'MUP13', 'MUP14', 'MUP15', 'MUP16', 'MUP17', 'MUP19', 'MUP20', 'MUP3', 'MUP21', 'UGT2B35', 'UGT2B36', 'CLEC4F', 'SLCO1B2', 'SULT2A8', 'HAMP2', 'HAMP', 'HPX', 'CES3A', 'CES3B', 'TAT', 'OTC', 'RGN', 'F9']	[['TF'], ['TF'], ['TF'], ['TF'], ['TF'], ['TF'], ['TF'], ['TF'], ['TF'], ['TF'], ['TF'], ['TF'], ['TF'], ['TF'], ['TF'], ['TF'], ['TF'], ['TF'], ['TF'], ['TF'], ['TF'], ['TF'], ['TF'], ['TF'], ['TF'], ['TF'], ['TF'], ['TF'], ['TF'], ['TF'], ['TF'], ['TF'], ['TF'], ['TF'], ['TF'], ['TF'], ['TF'], ['TF'], ['TF'], ['TF'], ['TF'], ['TF'], ['TF'], ['TF']]
TF	TF:M03216	Factor: GATA-6; motif: AGATAAN	0.00124089	TRUE	Factor: GATA-6; motif: AGATAAN	4324	110	44	21700	0.4	0.0101758	query_1	['TF:M00000']	['INHBC', 'APOF', 'LEAP2', 'SLC10A1', 'LECT2', 'ITIH4', 'GDF2', 'CYP2D10', 'CYP2D40', 'ABCG5', 'ABCG8', 'CYP2C39', 'CYP2C40', 'CYP2C54', 'TDO2', 'ASIC5', 'MUP7', 'MUP8', 'MUP9', 'MUP10', 'MUP22', 'MUP13', 'MUP14', 'MUP15', 'MUP16', 'MUP17', 'MUP19', 'MUP20', 'MUP3', 'MUP21', 'UGT2B35', 'UGT2B36', 'CLEC4F', 'SLCO1B2', 'SULT2A8', 'HAMP2', 'HAMP', 'HPX', 'CES3A', 'CES3B', 'TAT', 'OTC', 'RGN', 'F9']	[['TF'], ['TF'], ['TF'], ['TF'], ['TF'], ['TF'], ['TF'], ['TF'], ['TF'], ['TF'], ['TF'], ['TF'], ['TF'], ['TF'], ['TF'], ['TF'], ['TF'], ['TF'], ['TF'], ['TF'], ['TF'], ['TF'], ['TF'], ['TF'], ['TF'], ['TF'], ['TF'], ['TF'], ['TF'], ['TF'], ['TF'], ['TF'], ['TF'], ['TF'], ['TF'], ['TF'], ['TF'], ['TF'], ['TF'], ['TF'], ['TF'], ['TF'], ['TF'], ['TF']]
TF	TF:M00789	Factor: GATA; motif: WGATARN	0.00124089	TRUE	Factor: GATA; motif: WGATARN	4324	110	44	21700	0.4	0.0101758	query_1	['TF:M00000']	['INHBC', 'APOF', 'LEAP2', 'SLC10A1', 'LECT2', 'ITIH4', 'GDF2', 'CYP2D10', 'CYP2D40', 'ABCG5', 'ABCG8', 'CYP2C39', 'CYP2C40', 'CYP2C54', 'TDO2', 'ASIC5', 'MUP7', 'MUP8', 'MUP9', 'MUP10', 'MUP22', 'MUP13', 'MUP14', 'MUP15', 'MUP16', 'MUP17', 'MUP19', 'MUP20', 'MUP3', 'MUP21', 'UGT2B35', 'UGT2B36', 'CLEC4F', 'SLCO1B2', 'SULT2A8', 'HAMP2', 'HAMP', 'HPX', 'CES3A', 'CES3B', 'TAT', 'OTC', 'RGN', 'F9']	[['TF'], ['TF'], ['TF'], ['TF'], ['TF'], ['TF'], ['TF'], ['TF'], ['TF'], ['TF'], ['TF'], ['TF'], ['TF'], ['TF'], ['TF'], ['TF'], ['TF'], ['TF'], ['TF'], ['TF'], ['TF'], ['TF'], ['TF'], ['TF'], ['TF'], ['TF'], ['TF'], ['TF'], ['TF'], ['TF'], ['TF'], ['TF'], ['TF'], ['TF'], ['TF'], ['TF'], ['TF'], ['TF'], ['TF'], ['TF'], ['TF'], ['TF'], ['TF'], ['TF']]
GO:BP	GO:1904479	negative regulation of intestinal absorption	0.00124956	TRUE	"Any process that stops, prevents or reduces the frequency, rate or extent of intestinal absorption." [GO_REF:0000058, GOC:BHF, GOC:rl, GOC:TermGenie, PMID:12469120]	5	104	3	25907	0.0288462	0.6	query_1	['GO:0050892', 'GO:0060457', 'GO:1904478']	['ABCG5', 'ABCG8', 'HAMP']	[['IEA'], ['IEA'], ['IEA']]
GO:BP	GO:0050892	intestinal absorption	0.00126413	TRUE	"A process in which nutrients are taken up from the contents of the intestine." [GOC:ai, GOC:dph]	41	104	5	25907	0.0480769	0.121951	query_1	['GO:0022600']	['APOA2', 'ABCG5', 'ABCG8', 'FABP1', 'HAMP']	[['IMP'], ['IC', 'IEA'], ['IC', 'IEA'], ['ISO', 'IEA'], ['IEA']]
GO:BP	GO:0007596	blood coagulation	0.00130036	TRUE	"The sequential process in which the multiple coagulation factors of the blood interact, ultimately resulting in the formation of an insoluble fibrin clot; it may be divided into three stages: stage 1, the formation of intrinsic and extrinsic prothrombin converting principle; stage 2, the formation of thrombin; stage 3, the formation of stable fibrin polymers." [PMID:30700128]	179	104	8	25907	0.0769231	0.0446927	query_1	['GO:0007599', 'GO:0042060', 'GO:0050817']	['F12', 'TMPRSS6', 'PLG', 'F2', 'FGG', 'FGB', 'FGL1', 'F9']	[['IMP', 'IBA', 'IEA'], ['ISS'], ['ISS', 'IEA'], ['IDA', 'ISO', 'IBA', 'IEA'], ['IBA', 'IEA'], ['IBA', 'IEA'], ['IEA'], ['IMP', 'ISS', 'IBA', 'IEA']]
TF	TF:M10252	Factor: GATA-6; motif: NNAGATAAGN	0.00135701	TRUE	Factor: GATA-6; motif: NNAGATAAGN	4650	110	46	21700	0.418182	0.00989247	query_1	['TF:M00000']	['INHBC', 'APOF', 'LEAP2', 'WFDC21', 'SLC10A1', 'LECT2', 'ITIH4', 'GDF2', 'CYP2D10', 'CYP2D40', 'ABCG5', 'ABCG8', 'CYP2C39', 'CYP2C40', 'CYP2C54', 'TDO2', 'ASIC5', 'MUP7', 'MUP8', 'MUP9', 'MUP10', 'MUP22', 'MUP13', 'MUP14', 'MUP15', 'MUP16', 'MUP17', 'MUP19', 'MUP20', 'MUP3', 'MUP21', 'UGT2B35', 'UGT2B36', 'CLEC4F', 'SLCO1B2', 'SULT2A8', 'HAMP2', 'HAMP', 'HPX', 'CES3A', 'CES3B', 'TAT', 'MST1', 'O…	[['TF'], ['TF'], ['TF'], ['TF'], ['TF'], ['TF'], ['TF'], ['TF'], ['TF'], ['TF'], ['TF'], ['TF'], ['TF'], ['TF'], ['TF'], ['TF'], ['TF'], ['TF'], ['TF'], ['TF'], ['TF'], ['TF'], ['TF'], ['TF'], ['TF'], ['TF'], ['TF'], ['TF'], ['TF'], ['TF'], ['TF'], ['TF'], ['TF'], ['TF'], ['TF'], ['TF'], ['TF'], ['TF'], ['TF'], ['TF'], ['TF'], ['TF'], ['TF'], ['TF'], ['TF'], ['TF']]
KEGG	KEGG:00980	Metabolism of xenobiotics by cytochrome P450	0.00136139	TRUE	Metabolism of xenobiotics by cytochrome P450	74	69	6	9330	0.0869565	0.0810811	query_1	['KEGG:00000']	['UGT2B1', 'UGT2B35', 'UGT2B36', 'SULT2A1', 'SULT2A8', 'CYP1A2']	[['KEGG'], ['KEGG'], ['KEGG'], ['KEGG'], ['KEGG'], ['KEGG']]
GO:BP	GO:1904478	regulation of intestinal absorption	0.00143609	TRUE	"Any process that modulates the frequency, rate or extent of intestinal absorption." [GO_REF:0000058, GOC:BHF, GOC:rl, GOC:TermGenie, PMID:12469120]	18	104	4	25907	0.0384615	0.222222	query_1	['GO:0044058', 'GO:0050892']	['APOA2', 'ABCG5', 'ABCG8', 'HAMP']	[['IMP'], ['IEA'], ['IEA'], ['IEA']]
GO:BP	GO:0007599	hemostasis	0.00153692	TRUE	"The stopping of bleeding (loss of body fluid) or the arrest of the circulation to an organ or part." [ISBN:0198506732]	183	104	8	25907	0.0769231	0.0437158	query_1	['GO:0050878']	['F12', 'TMPRSS6', 'PLG', 'F2', 'FGG', 'FGB', 'FGL1', 'F9']	[['IMP', 'IBA', 'IEA'], ['ISS'], ['ISS', 'IEA'], ['IDA', 'ISO', 'IBA', 'IEA'], ['IBA', 'IEA'], ['IBA', 'IEA'], ['IEA'], ['IMP', 'ISS', 'IBA', 'IEA']]
TF	TF:M02110	Factor: NR1B1; motif: ANAGGTCANN	0.00159875	TRUE	Factor: NR1B1; motif: ANAGGTCANN	3755	110	40	21700	0.363636	0.0106525	query_1	['TF:M00000']	['NR1I3', 'APCS', 'ANAPC15-PS', 'LEAP2', 'ASGR1', 'WFDC21', 'SLC10A1', 'SERPINA1B', 'SERPINA1C', 'ITIH4', 'MAT1A', 'PLG', 'CYP2C29', 'CYP2C40', 'CYP2C37', 'CYP2C50', 'CYP2C70', 'F2', 'TDO2', 'FGG', 'MUP7', 'MUP8', 'MUP9', 'MUP10', 'MUP22', 'MUP13', 'MUP14', 'MUP15', 'MUP16', 'MUP17', 'MUP19', 'UGT2B36', 'CYP3A41B', 'CYP3A44', 'CYP3A25', 'CYP3A59', 'GNGT1', 'SULT2A8', 'CYP2A22', 'F9']	[['TF'], ['TF'], ['TF'], ['TF'], ['TF'], ['TF'], ['TF'], ['TF'], ['TF'], ['TF'], ['TF'], ['TF'], ['TF'], ['TF'], ['TF'], ['TF'], ['TF'], ['TF'], ['TF'], ['TF'], ['TF'], ['TF'], ['TF'], ['TF'], ['TF'], ['TF'], ['TF'], ['TF'], ['TF'], ['TF'], ['TF'], ['TF'], ['TF'], ['TF'], ['TF'], ['TF'], ['TF'], ['TF'], ['TF'], ['TF']]
GO:BP	GO:0050817	coagulation	0.0016015	TRUE	"The process in which a fluid solution, or part of it, changes into a solid or semisolid mass." [ISBN:0198506732]	184	104	8	25907	0.0769231	0.0434783	query_1	['GO:0032501']	['F12', 'TMPRSS6', 'PLG', 'F2', 'FGG', 'FGB', 'FGL1', 'F9']	[['IMP', 'IBA', 'IEA'], ['ISS'], ['ISS', 'IEA'], ['IDA', 'ISO', 'IBA', 'IEA'], ['IBA', 'IEA'], ['IBA', 'IEA'], ['IEA'], ['IMP', 'ISS', 'IBA', 'IEA']]
GO:MF	GO:0120020	cholesterol transfer activity	0.00166206	TRUE	"Removes cholesterol from a membrane or a monolayer lipid particle, transports it through the aqueous phase while protected in a hydrophobic pocket, and brings it to an acceptor membrane or lipid particle." [GOC:krc, PMID:20823909, PMID:24220498, PMID:25797198]	22	110	4	24018	0.0363636	0.181818	query_1	['GO:0120015']	['APOA2', 'ABCG5', 'ABCG8', 'APOA5']	[['ISO', 'IBA', 'IEA'], ['IMP', 'IEA'], ['IMP', 'IBA', 'IEA'], ['IBA']]
GO:MF	GO:0004866	endopeptidase inhibitor activity	0.00177887	TRUE	"Binds to and stops, prevents or reduces the activity of an endopeptidase." [GOC:jl]	193	110	8	24018	0.0727273	0.0414508	query_1	['GO:0004175', 'GO:0030414', 'GO:0061135']	['WFDC21', 'SERPINA1B', 'SERPINA1C', 'SERPINA11', 'SERPINA3K', 'ITIH4', 'AHSG', 'HC']	[['IBA'], ['IMP', 'ISO', 'IBA', 'IEA'], ['IEA'], ['IEA'], ['IEA'], ['IEA'], ['IBA', 'IEA'], ['IEA']]
GO:MF	GO:0120015	sterol transfer activity	0.00200488	TRUE	"Removes a sterol from a membrane or a monolayer lipid particle, transports it through the aqueous phase while protected in a hydrophobic pocket, and brings it to an acceptor membrane or lipid particle." [GOC:krc, PMID:20823909, PMID:24220498, PMID:25797198]	23	110	4	24018	0.0363636	0.173913	query_1	['GO:0120013']	['APOA2', 'ABCG5', 'ABCG8', 'APOA5']	[['ISO', 'IBA', 'IEA'], ['IMP', 'IEA'], ['IMP', 'IBA', 'IEA'], ['IBA']]
GO:BP	GO:0044419	biological process involved in interspecies interaction between organisms	0.00222315	TRUE	"Any process evolved to enable an interaction with an organism of a different species." [GOC:cc]	1870	104	23	25907	0.221154	0.0122995	query_1	['GO:0008150']	['CPS1', 'APCS', 'ARG1', 'LEAP2', 'WFDC21', 'C9', 'PLG', 'PGLYRP2', 'MBL2', 'HC', 'F2', 'FGG', 'FGB', 'UGT2B1', 'CYP3A41B', 'CYP3A11', 'CYP3A25', 'SLCO1B2', 'HAMP2', 'HAMP', 'HPX', 'CES1C', 'MST1']	[['IEA'], ['IBA', 'IEA'], ['IMP', 'IEA'], ['IBA', 'IEA'], ['IDA', 'IBA'], ['IEA'], ['IEA'], ['IMP', 'ISS', 'IBA', 'IEA'], ['IDA', 'IMP', 'IGI', 'ISO', 'IEA'], ['IEA'], ['IEA'], ['IEA'], ['IEA'], ['IEA'], ['IEP'], ['IEP'], ['IEP'], ['IEA'], ['IBA', 'IEA'], ['IDA', 'IMP', 'IBA'], ['IMP'], ['IEP'], ['IEA']]
TF	TF:M08997	Factor: GATA-3; motif: NTTATC	0.00225303	TRUE	Factor: GATA-3; motif: NTTATC	8965	110	70	21700	0.636364	0.00780814	query_1	['TF:M00000']	['CPS1', 'SULT3A1', 'PLA2G12B', 'ANAPC15-PS', 'INHBC', 'HSD17B6', 'APOF', 'LEAP2', 'WFDC21', 'SLC10A1', 'SERPINA1B', 'SERPINA1C', 'SERPINA11', 'AKR1C6', 'LECT2', 'ITIH4', 'GDF2', 'MAT1A', 'C9', 'CYP2D10', 'CYP2D40', 'PGLYRP2', 'ABCG5', 'ABCG8', 'CYP2C29', 'CYP2C39', 'CYP2C68', 'CYP2C40', 'CYP2C54', 'HC', 'TDO2', 'ASIC5', 'FGG', 'CYP7A1', 'MUP7', 'MUP8', 'MUP9', 'MUP10', 'MUP22', 'MUP13', 'MUP14',…	[['TF'], ['TF'], ['TF'], ['TF'], ['TF'], ['TF'], ['TF'], ['TF'], ['TF'], ['TF'], ['TF'], ['TF'], ['TF'], ['TF'], ['TF'], ['TF'], ['TF'], ['TF'], ['TF'], ['TF'], ['TF'], ['TF'], ['TF'], ['TF'], ['TF'], ['TF'], ['TF'], ['TF'], ['TF'], ['TF'], ['TF'], ['TF'], ['TF'], ['TF'], ['TF'], ['TF'], ['TF'], ['TF'], ['TF'], ['TF'], ['TF'], ['TF'], ['TF'], ['TF'], ['TF'], ['TF'], ['TF'], ['TF'], ['TF'], ['TF']…
TF	TF:M00631_1	Factor: FXR:RXR-alpha; motif: CAAGGTSAWTAACC; match class: 1	0.00246553	TRUE	Factor: FXR:RXR-alpha; motif: CAAGGTSAWTAACC; match class: 1	598	110	14	21700	0.127273	0.0234114	query_1	['TF:M00631']	['CYP2D10', 'CYP2D13', 'MUP7', 'MUP8', 'MUP9', 'MUP10', 'MUP22', 'MUP13', 'MUP14', 'MUP15', 'MUP17', 'MUP19', 'MUP21', 'MST1']	[['TF'], ['TF'], ['TF'], ['TF'], ['TF'], ['TF'], ['TF'], ['TF'], ['TF'], ['TF'], ['TF'], ['TF'], ['TF'], ['TF']]
GO:BP	GO:0006953	acute-phase response	0.00253859	TRUE	"An acute inflammatory response that involves non-antibody proteins whose concentrations in the plasma increase in response to infection or injury of homeothermic animals." [ISBN:0198506732]	47	104	5	25907	0.0480769	0.106383	query_1	['GO:0002526']	['SERPINA1B', 'ITIH4', 'AHSG', 'F2', 'SAA4']	[['IEA'], ['IEA'], ['ISS', 'IEA'], ['IEA'], ['IEA']]
GO:BP	GO:0051707	response to other organism	0.00258481	TRUE	"Any process that results in a change in state or activity of a cell or an organism (in terms of movement, secretion, enzyme production, gene expression, etc.) as a result of a stimulus from another living organism." [GOC:ai]	1742	104	22	25907	0.211538	0.0126292	query_1	['GO:0043207', 'GO:0044419']	['CPS1', 'APCS', 'ARG1', 'LEAP2', 'WFDC21', 'C9', 'PGLYRP2', 'MBL2', 'HC', 'F2', 'FGG', 'FGB', 'UGT2B1', 'CYP3A41B', 'CYP3A11', 'CYP3A25', 'SLCO1B2', 'HAMP2', 'HAMP', 'HPX', 'CES1C', 'MST1']	[['IEA'], ['IBA', 'IEA'], ['IMP', 'IEA'], ['IBA', 'IEA'], ['IDA', 'IBA'], ['IEA'], ['ISS', 'IBA', 'IEA'], ['IDA', 'IMP', 'IGI', 'ISO', 'IEA'], ['IEA'], ['IEA'], ['IEA'], ['IEA'], ['IEA'], ['IEP'], ['IEP'], ['IEP'], ['IEA'], ['IBA', 'IEA'], ['IDA', 'IMP', 'IBA'], ['IMP'], ['IEP'], ['IEA']]
GO:MF	GO:0030414	peptidase inhibitor activity	0.00258493	TRUE	"Binds to and stops, prevents or reduces the activity of a peptidase, any enzyme that catalyzes the hydrolysis peptide bonds." [GOC:jl]	203	110	8	24018	0.0727273	0.0394089	query_1	['GO:0004857', 'GO:0008233', 'GO:0061134']	['WFDC21', 'SERPINA1B', 'SERPINA1C', 'SERPINA11', 'SERPINA3K', 'ITIH4', 'AHSG', 'HC']	[['IBA', 'IEA'], ['IMP', 'ISO', 'IBA', 'IEA'], ['IEA'], ['IEA'], ['IEA'], ['IEA'], ['IBA', 'IEA'], ['IEA']]
GO:BP	GO:0141060	disruption of anatomical structure in another organism	0.00262267	TRUE	"The disruption of an anatomical structure of another organism, leading to damage or temporary subversion of that structure." [GOC:pg]	86	104	6	25907	0.0576923	0.0697674	query_1	['GO:0044419']	['ARG1', 'C9', 'MBL2', 'HC', 'F2', 'HAMP2']	[['IEA'], ['IEA'], ['IGI'], ['IEA'], ['IEA'], ['IEA']]
GO:BP	GO:0016042	lipid catabolic process	0.00265419	TRUE	"The chemical reactions and pathways resulting in the breakdown of lipids, compounds soluble in an organic solvent but not, or sparingly, in an aqueous solvent." [GOC:go_curators]	345	104	10	25907	0.0961538	0.0289855	query_1	['GO:0006629', 'GO:0009056']	['CPS1', 'APOA2', 'PLA2G12B', 'HSD17B6', 'CYP7A1', 'FABP1', 'SULT2A8', 'CES1C', 'APOA5', 'CYP1A2']	[['IEA'], ['IEA'], ['IEA'], ['ISS', 'IEA'], ['IDA', 'ISS', 'ISO', 'IEA'], ['ISO', 'IEA'], ['IEA'], ['IBA'], ['IEA'], ['IEA']]
GO:BP	GO:0043207	response to external biotic stimulus	0.00268487	TRUE	"Any process that results in a change in state or activity of a cell or an organism (in terms of movement, secretion, enzyme production, gene expression, etc.) as a result of an external biotic stimulus, an external stimulus caused by, or produced by living things." [GOC:go_curators]	1746	104	22	25907	0.211538	0.0126002	query_1	['GO:0009605', 'GO:0009607']	['CPS1', 'APCS', 'ARG1', 'LEAP2', 'WFDC21', 'C9', 'PGLYRP2', 'MBL2', 'HC', 'F2', 'FGG', 'FGB', 'UGT2B1', 'CYP3A41B', 'CYP3A11', 'CYP3A25', 'SLCO1B2', 'HAMP2', 'HAMP', 'HPX', 'CES1C', 'MST1']	[['IEA'], ['IBA', 'IEA'], ['IMP', 'IEA'], ['IBA', 'IEA'], ['IDA', 'IBA'], ['IEA'], ['ISS', 'IBA', 'IEA'], ['IDA', 'IMP', 'IGI', 'ISO', 'IEA'], ['IEA'], ['IEA'], ['IEA'], ['IEA'], ['IEA'], ['IEP'], ['IEP'], ['IEP'], ['IEA'], ['IBA', 'IEA'], ['IDA', 'IMP', 'IBA'], ['IMP'], ['IEP'], ['IEA']]
TF	TF:M07421	Factor: HOXC-8; motif: GAATWAYARN	0.00270158	TRUE	Factor: HOXC-8; motif: GAATWAYARN	1899	110	26	21700	0.236364	0.0136914	query_1	['TF:M00000']	['AGXT', 'ANAPC15-PS', 'SERPINA1B', 'SERPINA1C', 'MBL2', 'CYP2C39', 'F2', 'FGB', 'MUP7', 'MUP8', 'MUP9', 'MUP10', 'MUP22', 'MUP13', 'MUP14', 'MUP15', 'MUP16', 'MUP17', 'MUP19', 'UGT2B35', 'SDS', 'CYP3A16', 'CYP3A41B', 'CYP3A44', 'GNGT1', 'SLCO1B2']	[['TF'], ['TF'], ['TF'], ['TF'], ['TF'], ['TF'], ['TF'], ['TF'], ['TF'], ['TF'], ['TF'], ['TF'], ['TF'], ['TF'], ['TF'], ['TF'], ['TF'], ['TF'], ['TF'], ['TF'], ['TF'], ['TF'], ['TF'], ['TF'], ['TF'], ['TF']]
GO:BP	GO:0010817	regulation of hormone levels	0.00276417	TRUE	"Any process that modulates the levels of hormone within an organism or a tissue. A hormone is any substance formed in very small amounts in one specialized organ or group of cells and carried (sometimes in the bloodstream) to another organ or group of cells in the same organism, upon which it has a specific regulatory action." [GOC:BHF, GOC:dph, GOC:tb]	626	104	13	25907	0.125	0.0207668	query_1	['GO:0065008']	['RDH7', 'HSD17B6', 'AKR1C6', 'F2', 'FGG', 'FGB', 'MUP9', 'MUP16', 'MUP19', 'UGT2B1', 'UGT2B35', 'UGT2B36', 'CYP1A2']	[['IBA', 'IEA'], ['IBA'], ['IBA'], ['IDA', 'IMP'], ['IEA'], ['IEA'], ['ISS'], ['ISS'], ['ISS'], ['ISO', 'IBA', 'IEA'], ['IBA'], ['IBA'], ['ISS', 'IEA']]
TF	TF:M00183_1	Factor: c-Myb; motif: NNNAACTGNC; match class: 1	0.00316751	TRUE	Factor: c-Myb; motif: NNNAACTGNC; match class: 1	366	110	11	21700	0.1	0.0300546	query_1	['TF:M00183']	['NR1I3', 'ITIH4', 'MUP7', 'MUP10', 'MUP22', 'MUP13', 'MUP14', 'MUP15', 'MUP16', 'MUP17', 'MUP19']	[['TF'], ['TF'], ['TF'], ['TF'], ['TF'], ['TF'], ['TF'], ['TF'], ['TF'], ['TF'], ['TF']]
GO:BP	GO:1903035	negative regulation of response to wounding	0.00321026	TRUE	"Any process that stops, prevents or reduces the frequency, rate or extent of response to wounding." [GO_REF:0000058, GOC:kmv, GOC:TermGenie, PMID:19164535]	89	104	6	25907	0.0576923	0.0674157	query_1	['GO:0009611', 'GO:0048585', 'GO:1903034']	['F12', 'TMPRSS6', 'PLG', 'F2', 'FGG', 'FGB']	[['IEA'], ['ISS'], ['IEA'], ['IEA'], ['IEA'], ['IEA']]
GO:BP	GO:0006869	lipid transport	0.0033829	TRUE	"The directed movement of lipids into, out of or within a cell, or between cells, by means of some agent such as a transporter or pore. Lipids are compounds soluble in an organic solvent but not, or sparingly, in an aqueous solvent." [ISBN:0198506732]	442	104	11	25907	0.105769	0.0248869	query_1	['GO:0006810', 'GO:0010876']	['APOA2', 'PLA2G12B', 'APOF', 'SLC10A1', 'ABCG5', 'ABCG8', 'CYP7A1', 'PON1', 'FABP1', 'SLCO1B2', 'APOA5']	[['IMP', 'ISO', 'IBA', 'IEA'], ['IEA'], ['IGI', 'IEA'], ['ISO', 'IBA', 'IEA'], ['IDA', 'IMP', 'IBA', 'IEA'], ['IDA', 'IMP', 'IBA', 'IEA'], ['IEA'], ['IEA'], ['ISO', 'IBA', 'IEA'], ['ISO', 'IBA', 'IEA'], ['ISO', 'IBA', 'IEA']]
GO:CC	GO:0045179	apical cortex	0.00339675	TRUE	"The region that lies just beneath the plasma membrane on the apical edge of a cell." [GOC:bf]	11	112	3	26207	0.0267857	0.272727	query_1	['GO:0045177', 'GO:0099738']	['FABP1', 'HAMP2', 'HAMP']	[['ISO', 'IEA'], ['ISO'], ['ISO']]
GO:BP	GO:0006520	amino acid metabolic process	0.00352628	TRUE	"The chemical reactions and pathways involving amino acids, carboxylic acids containing one or more amino groups." [ISBN:0198506732]	276	104	9	25907	0.0865385	0.0326087	query_1	['GO:0044238']	['CPS1', 'AGXT', 'ARG1', 'AMDHD1', 'MAT1A', 'TDO2', 'SDS', 'TAT', 'OTC']	[['IBA', 'IEA'], ['ISO', 'IBA', 'IEA'], ['ISO', 'IBA', 'IEA'], ['IBA', 'IEA'], ['ISS', 'IEA'], ['ISS', 'ISO', 'IBA', 'IEA'], ['IBA', 'IEA'], ['IDA', 'ISO', 'IBA', 'IEA'], ['ISO', 'IBA', 'IEA']]
GO:MF	GO:0061135	endopeptidase regulator activity	0.00380997	TRUE	"Binds to and modulates the activity of a peptidase, any enzyme that hydrolyzes nonterminal peptide bonds in polypeptides." [GOC:dph, GOC:tb]	214	110	8	24018	0.0727273	0.0373832	query_1	['GO:0004175', 'GO:0061134']	['WFDC21', 'SERPINA1B', 'SERPINA1C', 'SERPINA11', 'SERPINA3K', 'ITIH4', 'AHSG', 'HC']	[['IBA'], ['IMP', 'ISO', 'IBA', 'IEA'], ['IEA'], ['IEA'], ['IEA'], ['IEA'], ['IBA', 'IEA'], ['IEA']]
GO:BP	GO:0009607	response to biotic stimulus	0.00393622	TRUE	"Any process that results in a change in state or activity of a cell or an organism (in terms of movement, secretion, enzyme production, gene expression, etc.) as a result of a biotic stimulus, a stimulus caused or produced by a living organism." [GOC:hb]	1787	104	22	25907	0.211538	0.0123111	query_1	['GO:0050896']	['CPS1', 'APCS', 'ARG1', 'LEAP2', 'WFDC21', 'C9', 'PGLYRP2', 'MBL2', 'HC', 'F2', 'FGG', 'FGB', 'UGT2B1', 'CYP3A41B', 'CYP3A11', 'CYP3A25', 'SLCO1B2', 'HAMP2', 'HAMP', 'HPX', 'CES1C', 'MST1']	[['IEA'], ['IBA', 'IEA'], ['IMP', 'IEA'], ['IBA', 'IEA'], ['IDA', 'IBA'], ['IEA'], ['ISS', 'IBA', 'IEA'], ['IDA', 'IMP', 'IGI', 'ISO', 'IEA'], ['IEA'], ['IEA'], ['IEA'], ['IEA'], ['IEA'], ['IEP'], ['IEP'], ['IEP'], ['IEA'], ['IBA', 'IEA'], ['IDA', 'IMP', 'IBA'], ['IMP'], ['IEP'], ['IEA']]
TF	TF:M03568	Factor: TR4; motif: STGACCTTT	0.00426709	TRUE	Factor: TR4; motif: STGACCTTT	627	110	14	21700	0.127273	0.0223285	query_1	['TF:M00000']	['NR1I3', 'MUP7', 'MUP8', 'MUP9', 'MUP10', 'MUP22', 'MUP13', 'MUP14', 'MUP15', 'MUP16', 'MUP17', 'MUP19', 'CYP3A25', 'CYP3A59']	[['TF'], ['TF'], ['TF'], ['TF'], ['TF'], ['TF'], ['TF'], ['TF'], ['TF'], ['TF'], ['TF'], ['TF'], ['TF'], ['TF']]
TF	TF:M01739	Factor: TFIIB; motif: SASTATRWAAG	0.00435015	TRUE	Factor: TFIIB; motif: SASTATRWAAG	1463	110	22	21700	0.2	0.0150376	query_1	['TF:M00000']	['NR1I3', 'ANAPC15-PS', 'SERPINA3K', 'CYP2D40', 'FGB', 'MUP7', 'MUP8', 'MUP9', 'MUP10', 'MUP22', 'MUP13', 'MUP14', 'MUP15', 'MUP16', 'MUP17', 'MUP19', 'MUP20', 'MUP3', 'MUP21', 'FGL1', 'CES3A', 'CES3B']	[['TF'], ['TF'], ['TF'], ['TF'], ['TF'], ['TF'], ['TF'], ['TF'], ['TF'], ['TF'], ['TF'], ['TF'], ['TF'], ['TF'], ['TF'], ['TF'], ['TF'], ['TF'], ['TF'], ['TF'], ['TF'], ['TF']]
WP	WP:WP662	Amino acid metabolism	0.00450196	TRUE	Amino acid metabolism	95	38	6	4533	0.157895	0.0631579	query_1	['WP:000000']	['CPS1', 'ARG1', 'TDO2', 'SDS', 'TAT', 'OTC']	[['WP'], ['WP'], ['WP'], ['WP'], ['WP'], ['WP']]
TF	TF:M02931_1	Factor: ZFP105; motif: NYGNKTCAATAANTYNN; match class: 1	0.00459109	TRUE	Factor: ZFP105; motif: NYGNKTCAATAANTYNN; match class: 1	631	110	14	21700	0.127273	0.022187	query_1	['TF:M02931']	['CYP2C39', 'CYP2C37', 'CYP2C54', 'MUP7', 'MUP8', 'MUP9', 'MUP10', 'MUP22', 'MUP13', 'MUP14', 'MUP15', 'MUP16', 'MUP17', 'MUP19']	[['TF'], ['TF'], ['TF'], ['TF'], ['TF'], ['TF'], ['TF'], ['TF'], ['TF'], ['TF'], ['TF'], ['TF'], ['TF'], ['TF']]
TF	TF:M02025	Factor: MEF-2C; motif: TATTTWT	0.0047758	TRUE	Factor: MEF-2C; motif: TATTTWT	13625	110	91	21700	0.827273	0.0066789	query_1	['TF:M00000']	['CPS1', 'AGXT', 'NR1I3', 'APOA2', 'APCS', 'ARG1', 'SULT3A1', 'PLA2G12B', 'AMDHD1', 'ANAPC15-PS', 'INHBE', 'RDH7', 'APON', 'APOF', 'LEAP2', 'SLC10A1', 'SERPINA1B', 'SERPINA1C', 'SERPINA11', 'SERPINA3K', 'AKR1C6', 'F12', 'LECT2', 'ITIH4', 'GDF2', 'MAT1A', 'C9', 'TMPRSS6', 'AHSG', 'PLG', 'PGLYRP2', 'ABCG8', 'MBL2', 'CYP2C29', 'CYP2C39', 'CYP2C67', 'CYP2C68', 'CYP2C40', 'CYP2C37', 'CYP2C54', 'CYP2C5…	[['TF'], ['TF'], ['TF'], ['TF'], ['TF'], ['TF'], ['TF'], ['TF'], ['TF'], ['TF'], ['TF'], ['TF'], ['TF'], ['TF'], ['TF'], ['TF'], ['TF'], ['TF'], ['TF'], ['TF'], ['TF'], ['TF'], ['TF'], ['TF'], ['TF'], ['TF'], ['TF'], ['TF'], ['TF'], ['TF'], ['TF'], ['TF'], ['TF'], ['TF'], ['TF'], ['TF'], ['TF'], ['TF'], ['TF'], ['TF'], ['TF'], ['TF'], ['TF'], ['TF'], ['TF'], ['TF'], ['TF'], ['TF'], ['TF'], ['TF']…
GO:CC	GO:0043190	ATP-binding cassette (ABC) transporter complex	0.00502829	TRUE	"A complex for the transport of metabolites into and out of the cell, typically comprised of four domains; two membrane-associated domains and two ATP-binding domains at the intracellular face of the membrane, that form a central pore through the plasma membrane. Each of the four core domains may be encoded as a separate polypeptide or the domains can be fused in any one of a number of ways into …	2	112	2	26207	0.0178571	1	query_1	['GO:0098533', 'GO:0098797']	['ABCG5', 'ABCG8']	[['IBA', 'IEA'], ['IEA']]
TF	TF:M01010	Factor: HMGIY; motif: NNKKNAWTTTNYTNN	0.00518747	TRUE	Factor: HMGIY; motif: NNKKNAWTTTNYTNN	9338	110	71	21700	0.645455	0.00760334	query_1	['TF:M00000']	['CPS1', 'NR1I3', 'ARG1', 'SULT3A1', 'AMDHD1', 'ANAPC15-PS', 'HSD17B6', 'APON', 'APOF', 'SERPINA1B', 'SERPINA1C', 'SERPINA3K', 'AKR1C6', 'F12', 'LECT2', 'MAT1A', 'C9', 'CYP2D10', 'PLG', 'ABCG5', 'ABCG8', 'CYP2C29', 'CYP2C39', 'CYP2C67', 'CYP2C68', 'CYP2C40', 'CYP2C37', 'CYP2C54', 'CYP2C50', 'CYP2C70', 'F2', 'TDO2', 'FGG', 'CYP7A1', 'MUP7', 'MUP8', 'MUP9', 'MUP10', 'MUP22', 'MUP13', 'MUP14', 'MUP1…	[['TF'], ['TF'], ['TF'], ['TF'], ['TF'], ['TF'], ['TF'], ['TF'], ['TF'], ['TF'], ['TF'], ['TF'], ['TF'], ['TF'], ['TF'], ['TF'], ['TF'], ['TF'], ['TF'], ['TF'], ['TF'], ['TF'], ['TF'], ['TF'], ['TF'], ['TF'], ['TF'], ['TF'], ['TF'], ['TF'], ['TF'], ['TF'], ['TF'], ['TF'], ['TF'], ['TF'], ['TF'], ['TF'], ['TF'], ['TF'], ['TF'], ['TF'], ['TF'], ['TF'], ['TF'], ['TF'], ['TF'], ['TF'], ['TF'], ['TF']…
GO:BP	GO:0009605	response to external stimulus	0.00519843	TRUE	"Any process that results in a change in state or activity of a cell or an organism (in terms of movement, secretion, enzyme production, gene expression, etc.) as a result of an external stimulus." [GOC:hb]	2589	104	27	25907	0.259615	0.0104287	query_1	['GO:0050896']	['CPS1', 'APCS', 'ARG1', 'LEAP2', 'WFDC21', 'F12', 'C9', 'TMPRSS6', 'AHSG', 'PLG', 'PGLYRP2', 'MBL2', 'HC', 'F2', 'FGG', 'FGB', 'UGT2B1', 'CYP3A41B', 'CYP3A11', 'CYP3A25', 'GNGT1', 'SLCO1B2', 'HAMP2', 'HAMP', 'HPX', 'CES1C', 'MST1']	[['IEA'], ['IBA', 'IEA'], ['IMP', 'IEA'], ['IBA', 'IEA'], ['IDA', 'IBA'], ['IEA'], ['IEA'], ['ISS'], ['ISS', 'IEA'], ['IEA'], ['IMP', 'ISS', 'IBA', 'IEA'], ['IDA', 'IMP', 'IGI', 'ISO', 'IEA'], ['IEA'], ['ISO', 'IBA', 'IEA'], ['IEA'], ['IEA'], ['IEA'], ['IEP'], ['IEP'], ['IEP'], ['IMP'], ['IEA'], ['IBA', 'IEA'], ['IDA', 'IMP', 'IGI', 'IBA'], ['IMP'], ['IEP'], ['IMP', 'IEA']]
GO:BP	GO:0015850	organic hydroxy compound transport	0.00528943	TRUE	"The directed movement of an organic hydroxy compound (organic alcohol) into, out of or within a cell, or between cells, by means of some agent such as a transporter or pore. An organic hydroxy compound is an organic compound having at least one hydroxy group attached to a carbon atom." [GOC:ai]	290	104	9	25907	0.0865385	0.0310345	query_1	['GO:0006810']	['APOA2', 'APOF', 'SLC10A1', 'ABCG5', 'ABCG8', 'CYP7A1', 'PON1', 'SLCO1B2', 'APOA5']	[['ISO', 'IBA', 'IEA'], ['IGI'], ['ISO', 'IBA', 'IEA'], ['IDA', 'IMP', 'IBA', 'IEA'], ['IDA', 'IMP', 'IBA', 'IEA'], ['IEA'], ['IEA'], ['ISO', 'IBA', 'IEA'], ['IBA']]
TF	TF:M05550	Factor: SNAP190; motif: TRCCRATT	0.00539954	TRUE	Factor: SNAP190; motif: TRCCRATT	8193	110	65	21700	0.590909	0.0079336	query_1	['TF:M00000']	['APOA2', 'APCS', 'ARG1', 'SULT3A1', 'ANAPC15-PS', 'RDH7', 'HSD17B6', 'APON', 'APOF', 'ASGR1', 'WFDC21', 'SERPINA3K', 'AKR1C6', 'F12', 'MAT1A', 'TMPRSS6', 'CYP2D10', 'AHSG', 'CPN2', 'PLG', 'ABCG5', 'ABCG8', 'CYP2C29', 'CYP2C39', 'CYP2C67', 'CYP2C68', 'CYP2C40', 'CYP2C37', 'CYP2C50', 'CYP2C70', 'TDO2', 'CYP7A1', 'MUP7', 'MUP8', 'MUP9', 'MUP10', 'MUP22', 'MUP13', 'MUP14', 'MUP15', 'MUP16', 'MUP17',…	[['TF'], ['TF'], ['TF'], ['TF'], ['TF'], ['TF'], ['TF'], ['TF'], ['TF'], ['TF'], ['TF'], ['TF'], ['TF'], ['TF'], ['TF'], ['TF'], ['TF'], ['TF'], ['TF'], ['TF'], ['TF'], ['TF'], ['TF'], ['TF'], ['TF'], ['TF'], ['TF'], ['TF'], ['TF'], ['TF'], ['TF'], ['TF'], ['TF'], ['TF'], ['TF'], ['TF'], ['TF'], ['TF'], ['TF'], ['TF'], ['TF'], ['TF'], ['TF'], ['TF'], ['TF'], ['TF'], ['TF'], ['TF'], ['TF'], ['TF']…
GO:BP	GO:0070887	cellular response to chemical stimulus	0.00557879	TRUE	"Any process that results in a change in state or activity of a cell (in terms of movement, secretion, enzyme production, gene expression, etc.) as a result of a chemical stimulus." [GOC:mah]	2438	104	26	25907	0.25	0.0106645	query_1	['GO:0042221', 'GO:0051716']	['CPS1', 'SLC10A1', 'CYP2D10', 'AHSG', 'CYP2C29', 'CYP2C39', 'CYP2C67', 'CYP2C68', 'CYP2C40', 'CYP2C37', 'CYP2C54', 'CYP2C50', 'CYP2C70', 'FGB', 'CYP7A1', 'MUP9', 'MUP16', 'MUP19', 'UGT2B1', 'GNGT1', 'FABP1', 'CYP2B9', 'CYP2A22', 'CYP2A12', 'CYP1A2', 'MST1']	[['IEA'], ['IEA'], ['IBA'], ['ISO'], ['IBA'], ['IBA'], ['IBA'], ['IBA'], ['IBA'], ['IBA'], ['IBA'], ['IBA'], ['IBA'], ['IEA'], ['ISS', 'ISO', 'IEA'], ['ISS', 'IEA'], ['ISS', 'IEA'], ['ISS', 'IEA'], ['ISO', 'IEA'], ['ISO', 'IEA'], ['IEA'], ['IBA'], ['IBA'], ['IBA'], ['IDA', 'IMP', 'ISO', 'IEA'], ['IMP', 'IEA']]
TF	TF:M00191_1	Factor: ER; motif: NNARGNCANNNTGACCYNN; match class: 1	0.0059463	TRUE	Factor: ER; motif: NNARGNCANNNTGACCYNN; match class: 1	938	110	17	21700	0.154545	0.0181237	query_1	['TF:M00191']	['AGXT', 'APCS', 'INHBE', 'APOF', 'PGLYRP2', 'MUP7', 'MUP9', 'MUP10', 'MUP13', 'MUP15', 'MUP16', 'MUP17', 'MUP19', 'MUP20', 'CYP3A25', 'CYP3A59', 'CLEC4F']	[['TF'], ['TF'], ['TF'], ['TF'], ['TF'], ['TF'], ['TF'], ['TF'], ['TF'], ['TF'], ['TF'], ['TF'], ['TF'], ['TF'], ['TF'], ['TF'], ['TF']]
TF	TF:M07096	Factor: GATA-4; motif: YCTTATCTSNN	0.0061406	TRUE	Factor: GATA-4; motif: YCTTATCTSNN	6761	110	57	21700	0.518182	0.00843071	query_1	['TF:M00000']	['APCS', 'PLA2G12B', 'INHBC', 'APOF', 'LEAP2', 'SLC10A1', 'AKR1C6', 'LECT2', 'ITIH4', 'GDF2', 'C9', 'CYP2D10', 'CYP2D40', 'PLG', 'ABCG5', 'ABCG8', 'CYP2C29', 'CYP2C39', 'CYP2C67', 'CYP2C40', 'CYP2C54', 'TDO2', 'ASIC5', 'MUP7', 'MUP8', 'MUP9', 'MUP10', 'MUP22', 'MUP13', 'MUP14', 'MUP15', 'MUP16', 'MUP17', 'MUP19', 'MUP20', 'MUP3', 'MUP21', 'UGT2B35', 'UGT2B36', 'SDS', 'FABP1', 'CLEC4F', 'SLCO1B2',…	[['TF'], ['TF'], ['TF'], ['TF'], ['TF'], ['TF'], ['TF'], ['TF'], ['TF'], ['TF'], ['TF'], ['TF'], ['TF'], ['TF'], ['TF'], ['TF'], ['TF'], ['TF'], ['TF'], ['TF'], ['TF'], ['TF'], ['TF'], ['TF'], ['TF'], ['TF'], ['TF'], ['TF'], ['TF'], ['TF'], ['TF'], ['TF'], ['TF'], ['TF'], ['TF'], ['TF'], ['TF'], ['TF'], ['TF'], ['TF'], ['TF'], ['TF'], ['TF'], ['TF'], ['TF'], ['TF'], ['TF'], ['TF'], ['TF'], ['TF']…
KEGG	KEGG:00053	Ascorbate and aldarate metabolism	0.00616899	TRUE	Ascorbate and aldarate metabolism	31	69	4	9330	0.057971	0.129032	query_1	['KEGG:00000']	['UGT2B1', 'UGT2B35', 'UGT2B36', 'RGN']	[['KEGG'], ['KEGG'], ['KEGG'], ['KEGG']]
GO:MF	GO:0052689	carboxylic ester hydrolase activity	0.006244	TRUE	"Catalysis of the hydrolysis of a carboxylic ester bond." [GOC:curators]	164	110	7	24018	0.0636364	0.0426829	query_1	['GO:0016788']	['PLA2G12B', 'PON1', 'CES1C', 'CES3A', 'CES3B', 'APOA5', 'RGN']	[['IEA'], ['IMP', 'ISS', 'IBA', 'IEA'], ['IDA', 'ISO', 'IBA', 'IEA'], ['IEA'], ['IEA'], ['IEA'], ['IDA', 'IMP', 'ISS', 'ISO', 'IBA', 'IEA']]
GO:MF	GO:0005009	insulin receptor activity	0.00637044	TRUE	"Combining with insulin receptor ligand and transmitting the signal across the plasma membrane to initiate a change in cell activity." [ISBN:0198506732]	10	110	3	24018	0.0272727	0.3	query_1	['GO:0004714', 'GO:0016500']	['MUP9', 'MUP16', 'MUP19']	[['ISS'], ['ISS'], ['ISS']]
TF	TF:M07212	Factor: Gata1; motif: TYCTTATCTNY	0.00638324	TRUE	Factor: Gata1; motif: TYCTTATCTNY	5732	110	51	21700	0.463636	0.00889742	query_1	['TF:M00000']	['INHBC', 'APOF', 'LEAP2', 'SLC10A1', 'LECT2', 'ITIH4', 'GDF2', 'C9', 'CYP2D10', 'CYP2D40', 'ABCG5', 'ABCG8', 'CYP2C29', 'CYP2C39', 'CYP2C67', 'CYP2C68', 'CYP2C40', 'CYP2C54', 'CYP2C70', 'TDO2', 'ASIC5', 'MUP7', 'MUP8', 'MUP9', 'MUP10', 'MUP22', 'MUP13', 'MUP14', 'MUP15', 'MUP16', 'MUP17', 'MUP19', 'MUP20', 'MUP3', 'MUP21', 'UGT2B35', 'UGT2B36', 'CLEC4F', 'SLCO1B2', 'SULT2A8', 'CYP2B9', 'HAMP2', …	[['TF'], ['TF'], ['TF'], ['TF'], ['TF'], ['TF'], ['TF'], ['TF'], ['TF'], ['TF'], ['TF'], ['TF'], ['TF'], ['TF'], ['TF'], ['TF'], ['TF'], ['TF'], ['TF'], ['TF'], ['TF'], ['TF'], ['TF'], ['TF'], ['TF'], ['TF'], ['TF'], ['TF'], ['TF'], ['TF'], ['TF'], ['TF'], ['TF'], ['TF'], ['TF'], ['TF'], ['TF'], ['TF'], ['TF'], ['TF'], ['TF'], ['TF'], ['TF'], ['TF'], ['TF'], ['TF'], ['TF'], ['TF'], ['TF'], ['TF']…
GO:MF	GO:0005319	lipid transporter activity	0.0067569	TRUE	"Enables the directed movement of lipids into, out of or within a cell, or between cells." [GOC:ai]	166	110	7	24018	0.0636364	0.0421687	query_1	['GO:0005215']	['APOA2', 'SLC10A1', 'ABCG5', 'ABCG8', 'FABP1', 'SLCO1B2', 'APOA5']	[['ISO', 'IBA', 'IEA'], ['ISO', 'IBA', 'IEA'], ['IMP', 'IEA'], ['IMP', 'IBA', 'IEA'], ['ISO', 'IEA'], ['ISO', 'IBA', 'IEA'], ['IBA']]
TF	TF:M00292	Factor: Freac-4; motif: CTWAWGTAAACANWGN	0.00705996	TRUE	Factor: Freac-4; motif: CTWAWGTAAACANWGN	3379	110	36	21700	0.327273	0.010654	query_1	['TF:M00000']	['APOA2', 'SULT3A1', 'APON', 'APOF', 'LEAP2', 'SERPINA11', 'F12', 'TMPRSS6', 'CYP2D10', 'CYP2C39', 'CYP2C50', 'TDO2', 'CYP7A1', 'MUP7', 'MUP8', 'MUP9', 'MUP10', 'MUP22', 'MUP13', 'MUP14', 'MUP15', 'MUP16', 'MUP17', 'MUP19', 'MUP20', 'MUP3', 'MUP21', 'UGT2B35', 'CYP3A16', 'CYP3A41B', 'CYP3A44', 'CYP3A11', 'URAD', 'SLCO1B2', 'CYP2A22', 'CES1C']	[['TF'], ['TF'], ['TF'], ['TF'], ['TF'], ['TF'], ['TF'], ['TF'], ['TF'], ['TF'], ['TF'], ['TF'], ['TF'], ['TF'], ['TF'], ['TF'], ['TF'], ['TF'], ['TF'], ['TF'], ['TF'], ['TF'], ['TF'], ['TF'], ['TF'], ['TF'], ['TF'], ['TF'], ['TF'], ['TF'], ['TF'], ['TF'], ['TF'], ['TF'], ['TF'], ['TF']]
GO:BP	GO:0030301	cholesterol transport	0.00754892	TRUE	"The directed movement of cholesterol, cholest-5-en-3-beta-ol, into, out of or within a cell, or between cells, by means of some agent such as a transporter or pore." [GOC:mah, ISBN:0198506732]	103	104	6	25907	0.0576923	0.0582524	query_1	['GO:0015918']	['APOA2', 'APOF', 'ABCG5', 'ABCG8', 'PON1', 'APOA5']	[['ISO', 'IBA', 'IEA'], ['IGI'], ['IMP', 'IBA', 'IEA'], ['IMP', 'IBA', 'IEA'], ['IEA'], ['IBA']]
GO:BP	GO:0009617	response to bacterium	0.00784128	TRUE	"Any process that results in a change in state or activity of a cell or an organism (in terms of movement, secretion, enzyme production, gene expression, etc.) as a result of a stimulus from a bacterium." [GOC:hb]	918	104	15	25907	0.144231	0.0163399	query_1	['GO:0051707']	['CPS1', 'LEAP2', 'WFDC21', 'PGLYRP2', 'MBL2', 'F2', 'FGB', 'UGT2B1', 'CYP3A41B', 'CYP3A11', 'CYP3A25', 'SLCO1B2', 'HAMP2', 'HAMP', 'CES1C']	[['IEA'], ['IEA'], ['IDA', 'IBA'], ['ISS', 'IBA', 'IEA'], ['IGI', 'ISO', 'IEA'], ['IEA'], ['IEA'], ['IEA'], ['IEP'], ['IEP'], ['IEP'], ['IEA'], ['IBA', 'IEA'], ['IDA', 'IMP', 'IBA'], ['IEP']]
TF	TF:M01808_1	Factor: NMYC; motif: CAYCTG; match class: 1	0.00796949	TRUE	Factor: NMYC; motif: CAYCTG; match class: 1	8088	110	64	21700	0.581818	0.00791296	query_1	['TF:M01808']	['AGXT', 'NR1I3', 'APOA2', 'ARG1', 'PLA2G12B', 'INHBE', 'INHBC', 'RDH7', 'HSD17B6', 'APON', 'APOF', 'ASGR1', 'WFDC21', 'SERPINA1B', 'SERPINA1C', 'AKR1C6', 'F12', 'LECT2', 'ITIH4', 'GDF2', 'MAT1A', 'CYP2D10', 'CYP2D40', 'CPN2', 'PGLYRP2', 'MBL2', 'CYP2C68', 'CYP2C40', 'CYP2C37', 'CYP2C54', 'CYP2C70', 'TDO2', 'ASIC5', 'FGG', 'MUP7', 'MUP8', 'MUP9', 'MUP22', 'MUP13', 'MUP14', 'MUP15', 'MUP16', 'MUP1…	[['TF'], ['TF'], ['TF'], ['TF'], ['TF'], ['TF'], ['TF'], ['TF'], ['TF'], ['TF'], ['TF'], ['TF'], ['TF'], ['TF'], ['TF'], ['TF'], ['TF'], ['TF'], ['TF'], ['TF'], ['TF'], ['TF'], ['TF'], ['TF'], ['TF'], ['TF'], ['TF'], ['TF'], ['TF'], ['TF'], ['TF'], ['TF'], ['TF'], ['TF'], ['TF'], ['TF'], ['TF'], ['TF'], ['TF'], ['TF'], ['TF'], ['TF'], ['TF'], ['TF'], ['TF'], ['TF'], ['TF'], ['TF'], ['TF'], ['TF']…
TF	TF:M01162	Factor: OG-2; motif: TAATTR	0.00796975	TRUE	Factor: OG-2; motif: TAATTR	9236	110	70	21700	0.636364	0.00757904	query_1	['TF:M00000']	['CPS1', 'AGXT', 'NR1I3', 'APOA2', 'ARG1', 'SULT3A1', 'ANAPC15-PS', 'RDH7', 'HSD17B6', 'LEAP2', 'ASGR1', 'WFDC21', 'SERPINA1B', 'SERPINA1C', 'SERPINA3K', 'AKR1C6', 'F12', 'LECT2', 'CYP2D10', 'AHSG', 'CPN2', 'PLG', 'PGLYRP2', 'CYP2C29', 'CYP2C39', 'CYP2C67', 'CYP2C68', 'CYP2C40', 'CYP2C37', 'CYP2C54', 'CYP2C50', 'TDO2', 'ASIC5', 'FGB', 'CYP7A1', 'MUP7', 'MUP8', 'MUP9', 'MUP10', 'MUP22', 'MUP13', '…	[['TF'], ['TF'], ['TF'], ['TF'], ['TF'], ['TF'], ['TF'], ['TF'], ['TF'], ['TF'], ['TF'], ['TF'], ['TF'], ['TF'], ['TF'], ['TF'], ['TF'], ['TF'], ['TF'], ['TF'], ['TF'], ['TF'], ['TF'], ['TF'], ['TF'], ['TF'], ['TF'], ['TF'], ['TF'], ['TF'], ['TF'], ['TF'], ['TF'], ['TF'], ['TF'], ['TF'], ['TF'], ['TF'], ['TF'], ['TF'], ['TF'], ['TF'], ['TF'], ['TF'], ['TF'], ['TF'], ['TF'], ['TF'], ['TF'], ['TF']…
GO:BP	GO:0051702	biological process involved in interaction with symbiont	0.00801064	TRUE	"An interaction between two organisms living together in more or less intimate association. The term symbiont is used for the smaller (macro) of the two members of a symbiosis; the various forms of symbiosis include parasitism, commensalism and mutualism." [GOC:cc]	27	104	4	25907	0.0384615	0.148148	query_1	['GO:0044403']	['ARG1', 'PLG', 'MBL2', 'F2']	[['IEA'], ['IEA'], ['IGI'], ['IEA']]
TF	TF:M03797	Factor: Msx-2; motif: TWWTTGGDGABN	0.00829149	TRUE	Factor: Msx-2; motif: TWWTTGGDGABN	5115	110	47	21700	0.427273	0.00918866	query_1	['TF:M00000']	['APOA2', 'SULT3A1', 'AMDHD1', 'ANAPC15-PS', 'INHBC', 'APON', 'APOF', 'ASGR1', 'ITIH4', 'TMPRSS6', 'CPN2', 'CYP2C29', 'CYP2C67', 'CYP2C54', 'CYP2C70', 'MUP7', 'MUP8', 'MUP9', 'MUP10', 'MUP22', 'MUP13', 'MUP14', 'MUP15', 'MUP16', 'MUP17', 'MUP19', 'MUP20', 'MUP3', 'MUP21', 'UGT2B36', 'CYP3A16', 'CYP3A44', 'CYP3A11', 'CYP3A25', 'URAD', 'GNGT1', 'FABP1', 'SLCO1B2', 'CYP2B9', 'CYP2A12', 'HAMP2', 'HAM…	[['TF'], ['TF'], ['TF'], ['TF'], ['TF'], ['TF'], ['TF'], ['TF'], ['TF'], ['TF'], ['TF'], ['TF'], ['TF'], ['TF'], ['TF'], ['TF'], ['TF'], ['TF'], ['TF'], ['TF'], ['TF'], ['TF'], ['TF'], ['TF'], ['TF'], ['TF'], ['TF'], ['TF'], ['TF'], ['TF'], ['TF'], ['TF'], ['TF'], ['TF'], ['TF'], ['TF'], ['TF'], ['TF'], ['TF'], ['TF'], ['TF'], ['TF'], ['TF'], ['TF'], ['TF'], ['TF'], ['TF']]
GO:MF	GO:0008233	peptidase activity	0.00876367	TRUE	"Catalysis of the hydrolysis of a peptide bond. A peptide bond is a covalent bond formed when the carbon atom from the carboxyl group of one amino acid shares electrons with the nitrogen atom from the amino group of a second amino acid." [EC:3.4.-.-, GOC:jl]	899	110	15	24018	0.136364	0.0166852	query_1	['GO:0016787', 'GO:0140096']	['CPS1', 'WFDC21', 'SERPINA1B', 'SERPINA1C', 'SERPINA11', 'SERPINA3K', 'F12', 'ITIH4', 'TMPRSS6', 'AHSG', 'PLG', 'HC', 'F2', 'MST1', 'F9']	[['ISO', 'IEA'], ['IBA', 'IEA'], ['IMP', 'ISO', 'IBA', 'IEA'], ['IEA'], ['IEA'], ['IEA'], ['IMP', 'IBA', 'IEA'], ['IEA'], ['ISS', 'IEA'], ['IBA', 'IEA'], ['ISO', 'IBA', 'IEA'], ['IEA'], ['IDA', 'IMP', 'IBA', 'IEA'], ['IEA'], ['IDA', 'ISS', 'IEA']]
GO:BP	GO:0002526	acute inflammatory response	0.00891938	TRUE	"Inflammation which comprises a rapid, short-lived, relatively uniform response to acute injury or antigenic challenge and is characterized by accumulations of fluid, plasma proteins, and granulocytic leukocytes. An acute inflammatory response occurs within a matter of minutes or hours, and either resolves within a few days or becomes a chronic inflammatory response." [GO_REF:0000022, GOC:add, IS…	106	104	6	25907	0.0576923	0.0566038	query_1	['GO:0006954']	['SERPINA1B', 'F12', 'ITIH4', 'AHSG', 'F2', 'SAA4']	[['IEA'], ['IEA'], ['IEA'], ['ISS', 'IEA'], ['IEA'], ['IEA']]
GO:BP	GO:0015918	sterol transport	0.00941872	TRUE	"The directed movement of sterols into, out of or within a cell, or between cells, by means of some agent such as a transporter or pore. Sterols are steroids with one or more hydroxyl groups and a hydrocarbon side-chain in the molecule." [GOC:ai]	107	104	6	25907	0.0576923	0.0560748	query_1	['GO:0006869', 'GO:0015850']	['APOA2', 'APOF', 'ABCG5', 'ABCG8', 'PON1', 'APOA5']	[['ISO', 'IBA', 'IEA'], ['IGI'], ['IDA', 'IMP', 'IBA', 'IEA'], ['IDA', 'IMP', 'IBA', 'IEA'], ['IEA'], ['IBA']]
TF	TF:M04610	Factor: CDP; motif: NNNNWGWYMAATR	0.0098698	TRUE	Factor: CDP; motif: NNNNWGWYMAATR	5814	110	51	21700	0.463636	0.00877193	query_1	['TF:M00000']	['AGXT', 'AMDHD1', 'APOF', 'WFDC21', 'SERPINA1B', 'SERPINA1C', 'SERPINA11', 'SERPINA3K', 'F12', 'LECT2', 'CYP2D10', 'CYP2D40', 'AHSG', 'CPN2', 'ABCG5', 'ABCG8', 'CYP2C29', 'CYP2C67', 'CYP2C68', 'CYP2C40', 'CYP2C37', 'CYP2C54', 'CYP2C50', 'CYP2C70', 'HC', 'TDO2', 'FGG', 'FGB', 'MUP7', 'MUP8', 'MUP9', 'MUP10', 'MUP22', 'MUP13', 'MUP14', 'MUP15', 'MUP16', 'MUP17', 'MUP19', 'UGT2B1', 'UGT2B36', 'CYP3…	[['TF'], ['TF'], ['TF'], ['TF'], ['TF'], ['TF'], ['TF'], ['TF'], ['TF'], ['TF'], ['TF'], ['TF'], ['TF'], ['TF'], ['TF'], ['TF'], ['TF'], ['TF'], ['TF'], ['TF'], ['TF'], ['TF'], ['TF'], ['TF'], ['TF'], ['TF'], ['TF'], ['TF'], ['TF'], ['TF'], ['TF'], ['TF'], ['TF'], ['TF'], ['TF'], ['TF'], ['TF'], ['TF'], ['TF'], ['TF'], ['TF'], ['TF'], ['TF'], ['TF'], ['TF'], ['TF'], ['TF'], ['TF'], ['TF'], ['TF']…
KEGG	KEGG:01240	Biosynthesis of cofactors	0.0102214	TRUE	Biosynthesis of cofactors	152	69	7	9330	0.101449	0.0460526	query_1	['KEGG:00000']	['HSD17B6', 'MAT1A', 'TDO2', 'UGT2B1', 'UGT2B35', 'UGT2B36', 'RGN']	[['KEGG'], ['KEGG'], ['KEGG'], ['KEGG'], ['KEGG'], ['KEGG'], ['KEGG']]
GO:BP	GO:0030300	regulation of intestinal cholesterol absorption	0.0103741	TRUE	"Any process that modulates the frequency, rate or extent of absorption of cholesterol into the blood, and the exclusion of other sterols from absorption." [GOC:mah, PMID:11099417]	9	104	3	25907	0.0288462	0.333333	query_1	['GO:0030299', 'GO:1904729']	['APOA2', 'ABCG5', 'ABCG8']	[['IMP'], ['IEA'], ['IEA']]
GO:BP	GO:0000050	urea cycle	0.0103741	TRUE	"The sequence of reactions by which arginine is synthesized from ornithine, then cleaved to yield urea and regenerate ornithine. The overall reaction equation is NH3 + CO2 + aspartate + 3 ATP + 2 H2O = urea + fumarate + 2 ADP + 2 phosphate + AMP + diphosphate." [GOC:pde, GOC:vw, ISBN:0198506732]	9	104	3	25907	0.0288462	0.333333	query_1	['GO:0019627', 'GO:0043604']	['CPS1', 'ARG1', 'OTC']	[['ISO', 'IC', 'IEA'], ['ISO', 'IEA'], ['ISO', 'IEA']]
TF	TF:M02757	Factor: GATA-6; motif: NNNNNWGATAAGANNNN	0.0104095	TRUE	Factor: GATA-6; motif: NNNNNWGATAAGANNNN	5321	110	48	21700	0.436364	0.00902086	query_1	['TF:M00000']	['CPS1', 'INHBC', 'APOF', 'LEAP2', 'SLC10A1', 'LECT2', 'ITIH4', 'GDF2', 'CYP2D10', 'CYP2D40', 'ABCG5', 'ABCG8', 'CYP2C39', 'CYP2C68', 'CYP2C40', 'CYP2C54', 'TDO2', 'ASIC5', 'MUP7', 'MUP8', 'MUP9', 'MUP10', 'MUP22', 'MUP13', 'MUP14', 'MUP15', 'MUP16', 'MUP17', 'MUP19', 'MUP20', 'MUP3', 'MUP21', 'UGT2B35', 'UGT2B36', 'SDS', 'CLEC4F', 'SLCO1B2', 'SULT2A8', 'HAMP2', 'HAMP', 'HPX', 'FGL1', 'CES3A', 'C…	[['TF'], ['TF'], ['TF'], ['TF'], ['TF'], ['TF'], ['TF'], ['TF'], ['TF'], ['TF'], ['TF'], ['TF'], ['TF'], ['TF'], ['TF'], ['TF'], ['TF'], ['TF'], ['TF'], ['TF'], ['TF'], ['TF'], ['TF'], ['TF'], ['TF'], ['TF'], ['TF'], ['TF'], ['TF'], ['TF'], ['TF'], ['TF'], ['TF'], ['TF'], ['TF'], ['TF'], ['TF'], ['TF'], ['TF'], ['TF'], ['TF'], ['TF'], ['TF'], ['TF'], ['TF'], ['TF'], ['TF'], ['TF']]
GO:BP	GO:0045721	negative regulation of gluconeogenesis	0.0107744	TRUE	"Any process that stops, prevents, or reduces the frequency, rate or extent of gluconeogenesis." [GOC:go_curators]	29	104	4	25907	0.0384615	0.137931	query_1	['GO:0006094', 'GO:0006111', 'GO:0009890', 'GO:0045912', 'GO:0062014']	['MUP9', 'MUP16', 'MUP19', 'MST1']	[['ISS'], ['ISS'], ['ISS'], ['ISS']]
TF	TF:M01012	Factor: HNF3; motif: NNNNNTRTTTRYTYWNKN	0.0122576	TRUE	Factor: HNF3; motif: NNNNNTRTTTRYTYWNKN	4223	110	41	21700	0.372727	0.00970874	query_1	['TF:M00000']	['AGXT', 'APCS', 'SULT3A1', 'INHBC', 'APON', 'APOF', 'SLC10A1', 'SERPINA1B', 'SERPINA1C', 'SERPINA11', 'CPN2', 'PLG', 'PGLYRP2', 'TDO2', 'FGG', 'FGB', 'CYP7A1', 'MUP7', 'MUP9', 'MUP10', 'MUP22', 'MUP13', 'MUP15', 'MUP16', 'MUP17', 'MUP19', 'MUP21', 'UGT2B35', 'SDS', 'CYP3A25', 'CYP3A59', 'PON1', 'CLEC4F', 'SLCO1B2', 'CYP2A22', 'CYP2A12', 'HAMP2', 'SAA4', 'HPX', 'FGL1', 'F9']	[['TF'], ['TF'], ['TF'], ['TF'], ['TF'], ['TF'], ['TF'], ['TF'], ['TF'], ['TF'], ['TF'], ['TF'], ['TF'], ['TF'], ['TF'], ['TF'], ['TF'], ['TF'], ['TF'], ['TF'], ['TF'], ['TF'], ['TF'], ['TF'], ['TF'], ['TF'], ['TF'], ['TF'], ['TF'], ['TF'], ['TF'], ['TF'], ['TF'], ['TF'], ['TF'], ['TF'], ['TF'], ['TF'], ['TF'], ['TF'], ['TF']]
TF	TF:M00109	Factor: C/EBPbeta; motif: RNRTKDNGMAAKNN	0.0127489	TRUE	Factor: C/EBPbeta; motif: RNRTKDNGMAAKNN	3920	110	39	21700	0.354545	0.00994898	query_1	['TF:M00000']	['ARG1', 'SULT3A1', 'APON', 'ASGR1', 'C9', 'PGLYRP2', 'CYP2C29', 'CYP2C37', 'CYP2C70', 'FGG', 'CYP7A1', 'MUP7', 'MUP8', 'MUP9', 'MUP10', 'MUP22', 'MUP13', 'MUP14', 'MUP15', 'MUP16', 'MUP17', 'MUP19', 'MUP3', 'MUP21', 'UGT2B1', 'ALB', 'CYP3A16', 'CYP3A41B', 'CYP3A44', 'CYP3A25', 'GNGT1', 'FABP1', 'SULT2A1', 'CYP2B9', 'HAMP2', 'HAMP', 'SAA4', 'CES3B', 'F9']	[['TF'], ['TF'], ['TF'], ['TF'], ['TF'], ['TF'], ['TF'], ['TF'], ['TF'], ['TF'], ['TF'], ['TF'], ['TF'], ['TF'], ['TF'], ['TF'], ['TF'], ['TF'], ['TF'], ['TF'], ['TF'], ['TF'], ['TF'], ['TF'], ['TF'], ['TF'], ['TF'], ['TF'], ['TF'], ['TF'], ['TF'], ['TF'], ['TF'], ['TF'], ['TF'], ['TF'], ['TF'], ['TF'], ['TF']]
GO:BP	GO:0062013	positive regulation of small molecule metabolic process	0.0139344	TRUE	"Any process that activates or increases the frequency, rate or extent of a small molecule metabolic process." [GOC:vw]	175	104	7	25907	0.0673077	0.04	query_1	['GO:0009893', 'GO:0044281', 'GO:0062012']	['CYP7A1', 'MUP9', 'MUP16', 'MUP19', 'FABP1', 'APOA5', 'RGN']	[['ISO', 'TAS', 'IEA'], ['ISS'], ['ISS'], ['ISS'], ['ISO', 'IEA'], ['IEA'], ['ISO', 'IEA']]
TF	TF:M00203	Factor: GATA-X; motif: NGATAAGNMNN	0.0142789	TRUE	Factor: GATA-X; motif: NGATAAGNMNN	4725	110	44	21700	0.4	0.00931217	query_1	['TF:M00000']	['INHBC', 'APOF', 'LEAP2', 'WFDC21', 'SLC10A1', 'AKR1C6', 'ITIH4', 'CYP2D10', 'CYP2D40', 'ABCG5', 'ABCG8', 'CYP2C29', 'CYP2C68', 'CYP2C40', 'CYP2C54', 'TDO2', 'ASIC5', 'MUP7', 'MUP8', 'MUP9', 'MUP10', 'MUP22', 'MUP13', 'MUP14', 'MUP15', 'MUP16', 'MUP17', 'MUP19', 'MUP20', 'MUP3', 'MUP21', 'UGT2B36', 'SDS', 'CYP3A25', 'CLEC4F', 'SLCO1B2', 'SULT2A8', 'CES3A', 'CES3B', 'TAT', 'MST1', 'OTC', 'RGN', '…	[['TF'], ['TF'], ['TF'], ['TF'], ['TF'], ['TF'], ['TF'], ['TF'], ['TF'], ['TF'], ['TF'], ['TF'], ['TF'], ['TF'], ['TF'], ['TF'], ['TF'], ['TF'], ['TF'], ['TF'], ['TF'], ['TF'], ['TF'], ['TF'], ['TF'], ['TF'], ['TF'], ['TF'], ['TF'], ['TF'], ['TF'], ['TF'], ['TF'], ['TF'], ['TF'], ['TF'], ['TF'], ['TF'], ['TF'], ['TF'], ['TF'], ['TF'], ['TF'], ['TF']]
GO:BP	GO:0046364	monosaccharide biosynthetic process	0.0142894	TRUE	"The chemical reactions and pathways resulting in the formation of monosaccharides, polyhydric alcohols containing either an aldehyde or a keto group and between three to ten or more carbon atoms." [ISBN:0198506732]	115	104	6	25907	0.0576923	0.0521739	query_1	['GO:0005996', 'GO:0016051', 'GO:0044283']	['MUP9', 'MUP16', 'MUP19', 'SDS', 'MST1', 'RGN']	[['ISS'], ['ISS'], ['ISS'], ['IEA'], ['ISS'], ['IDA', 'IMP', 'IBA', 'IEA']]
TF	TF:M09700	Factor: nanog; motif: NCYWTTSTNATGYWAAT	0.0143369	TRUE	Factor: nanog; motif: NCYWTTSTNATGYWAAT	9368	110	70	21700	0.636364	0.00747225	query_1	['TF:M00000']	['CPS1', 'AGXT', 'NR1I3', 'APOA2', 'SULT3A1', 'PLA2G12B', 'ANAPC15-PS', 'INHBE', 'LEAP2', 'SERPINA1B', 'SERPINA1C', 'SERPINA11', 'SERPINA3K', 'AKR1C6', 'F12', 'LECT2', 'MAT1A', 'CYP2D10', 'CYP2D40', 'AHSG', 'MBL2', 'CYP2C29', 'CYP2C39', 'CYP2C67', 'CYP2C37', 'CYP2C50', 'CYP2C70', 'HC', 'TDO2', 'ASIC5', 'FGG', 'FGB', 'CYP7A1', 'MUP7', 'MUP8', 'MUP9', 'MUP10', 'MUP22', 'MUP13', 'MUP14', 'MUP15', 'M…	[['TF'], ['TF'], ['TF'], ['TF'], ['TF'], ['TF'], ['TF'], ['TF'], ['TF'], ['TF'], ['TF'], ['TF'], ['TF'], ['TF'], ['TF'], ['TF'], ['TF'], ['TF'], ['TF'], ['TF'], ['TF'], ['TF'], ['TF'], ['TF'], ['TF'], ['TF'], ['TF'], ['TF'], ['TF'], ['TF'], ['TF'], ['TF'], ['TF'], ['TF'], ['TF'], ['TF'], ['TF'], ['TF'], ['TF'], ['TF'], ['TF'], ['TF'], ['TF'], ['TF'], ['TF'], ['TF'], ['TF'], ['TF'], ['TF'], ['TF']…
TF	TF:M10333	Factor: p73; motif: NNRCAWGYCCARRCWTGYC	0.0146698	TRUE	Factor: p73; motif: NNRCAWGYCCARRCWTGYC	699	110	14	21700	0.127273	0.0200286	query_1	['TF:M00000']	['AGXT', 'ASGR1', 'AHSG', 'CPN2', 'MUP7', 'MUP8', 'MUP9', 'MUP10', 'MUP13', 'MUP14', 'MUP15', 'MUP16', 'MUP17', 'MUP19']	[['TF'], ['TF'], ['TF'], ['TF'], ['TF'], ['TF'], ['TF'], ['TF'], ['TF'], ['TF'], ['TF'], ['TF'], ['TF'], ['TF']]
GO:BP	GO:0071941	nitrogen cycle metabolic process	0.0147769	TRUE	"A nitrogen compound metabolic process that contributes to the nitrogen cycle. The nitrogen cycle is a series of metabolic pathways by which nitrogen is converted between various forms and redox states; it encompasses pathways in which nitrogen is acted upon directly, such as nitrification, denitrification, nitrogen fixation, and mineralization." [GOC:mah, PMID:16675690, Wikipedia:Nitrogen_cycle]	10	104	3	25907	0.0288462	0.3	query_1	['GO:0008152']	['CPS1', 'ARG1', 'OTC']	[['ISO', 'IC', 'IEA'], ['ISO', 'IEA'], ['ISO', 'IEA']]
GO:BP	GO:0019627	urea metabolic process	0.0147769	TRUE	"The chemical reactions and pathways involving urea, the water soluble compound O=C-(NH2)2." [ISBN:0198506732]	10	104	3	25907	0.0288462	0.3	query_1	['GO:0043603', 'GO:0044281', 'GO:0071941']	['CPS1', 'ARG1', 'OTC']	[['ISO', 'IC', 'IEA'], ['ISO', 'IEA'], ['ISO', 'IEA']]
TF	TF:M01877	Factor: GATA-2; motif: GATAANN	0.0149675	TRUE	Factor: GATA-2; motif: GATAANN	2219	110	27	21700	0.245455	0.0121676	query_1	['TF:M00000']	['PLA2G12B', 'ANAPC15-PS', 'SERPINA1B', 'SERPINA1C', 'LECT2', 'CYP2C40', 'FGG', 'CYP7A1', 'MUP7', 'MUP8', 'MUP9', 'MUP10', 'MUP22', 'MUP13', 'MUP14', 'MUP15', 'MUP16', 'MUP17', 'MUP19', 'MUP20', 'MUP21', 'UGT2B35', 'URAD', 'SULT2A8', 'HAMP', 'TAT', 'RGN']	[['TF'], ['TF'], ['TF'], ['TF'], ['TF'], ['TF'], ['TF'], ['TF'], ['TF'], ['TF'], ['TF'], ['TF'], ['TF'], ['TF'], ['TF'], ['TF'], ['TF'], ['TF'], ['TF'], ['TF'], ['TF'], ['TF'], ['TF'], ['TF'], ['TF'], ['TF'], ['TF']]
GO:MF	GO:0106435	carboxylesterase activity	0.0150314	TRUE	"Catalysis of the reaction: a carboxylic ester + H2O = a carboxylate + an alcohol + H+." [RHEA:21164]	13	110	3	24018	0.0272727	0.230769	query_1	['GO:0052689']	['CES1C', 'CES3A', 'CES3B']	[['IDA', 'ISO', 'IEA'], ['IEA'], ['IEA']]
GO:CC	GO:0012505	endomembrane system	0.0157001	TRUE	"A collection of membranous structures involved in transport within the cell. The main components of the endomembrane system are endoplasmic reticulum, Golgi bodies, vesicles, cell membrane and nuclear envelope. Members of the endomembrane system pass materials through each other or though the use of vesicles." [GOC:lh]	4247	112	35	26207	0.3125	0.00824111	query_1	['GO:0110165']	['RDH7', 'HSD17B6', 'F12', 'CYP2D10', 'CYP2D40', 'AHSG', 'MBL2', 'CYP2C29', 'CYP2C39', 'CYP2C67', 'CYP2C68', 'CYP2C40', 'CYP2C37', 'CYP2C54', 'CYP2C50', 'CYP2C70', 'FGG', 'FGB', 'CYP7A1', 'ALB', 'CYP3A16', 'CYP3A41B', 'CYP3A44', 'CYP3A11', 'CYP3A25', 'CYP3A59', 'CYP2B9', 'CYP2A22', 'CYP2A12', 'CES1C', 'CES3A', 'CES3B', 'APOA5', 'CYP1A2', 'CYP8B1']	[['IEA'], ['IEA'], ['IBA'], ['IEA'], ['IEA'], ['IEA'], ['IBA'], ['IEA'], ['IEA'], ['IEA'], ['IEA'], ['IEA'], ['IEA'], ['IEA'], ['IEA'], ['IEA'], ['IEA'], ['IEA'], ['IEA'], ['IEA'], ['ISO', 'IEA'], ['ISO', 'IEA'], ['ISO', 'IEA'], ['ISO', 'IEA'], ['IEA'], ['IEA'], ['IEA'], ['IEA'], ['IEA'], ['IBA', 'IEA'], ['IEA'], ['IEA'], ['IEA'], ['IEA'], ['IEA']]
GO:BP	GO:0008210	estrogen metabolic process	0.0161625	TRUE	"The chemical reactions and pathways involving estrogens, C18 steroid hormones that can stimulate the development of female sexual characteristics. Also found in plants." [ISBN:0198506732]	32	104	4	25907	0.0384615	0.125	query_1	['GO:0008202', 'GO:0042445']	['UGT2B1', 'UGT2B35', 'UGT2B36', 'CYP1A2']	[['ISO', 'IBA', 'IEA'], ['IBA'], ['IBA'], ['ISS', 'IEA']]
GO:BP	GO:0061041	regulation of wound healing	0.0165726	TRUE	"Any process that modulates the rate, frequency, or extent of the series of events that restore integrity to a damaged tissue, following an injury." [GOC:BHF, GOC:dph]	118	104	6	25907	0.0576923	0.0508475	query_1	['GO:0042060', 'GO:1903034']	['F12', 'TMPRSS6', 'PLG', 'F2', 'FGG', 'FGB']	[['IEA'], ['ISS'], ['IEA'], ['ISO', 'IBA', 'IEA'], ['IEA'], ['IEA']]
GO:MF	GO:0004867	serine-type endopeptidase inhibitor activity	0.016845	TRUE	"Binds to and stops, prevents or reduces the activity of a serine-type endopeptidase." [GOC:ai]	129	110	6	24018	0.0545455	0.0465116	query_1	['GO:0004252', 'GO:0004866']	['WFDC21', 'SERPINA1B', 'SERPINA1C', 'SERPINA11', 'SERPINA3K', 'ITIH4']	[['IBA'], ['IMP', 'ISO', 'IBA', 'IEA'], ['IEA'], ['IEA'], ['IEA'], ['IEA']]
TF	TF:M04367	Factor: Hoxa11; motif: NNYMATWAAAN	0.0168572	TRUE	Factor: Hoxa11; motif: NNYMATWAAAN	5245	110	47	21700	0.427273	0.00896092	query_1	['TF:M00000']	['CPS1', 'AGXT', 'NR1I3', 'APCS', 'SULT3A1', 'ANAPC15-PS', 'SERPINA1B', 'SERPINA11', 'F12', 'MAT1A', 'C9', 'MBL2', 'CYP2C39', 'CYP2C37', 'CYP2C54', 'CYP2C50', 'TDO2', 'MUP7', 'MUP8', 'MUP9', 'MUP10', 'MUP22', 'MUP13', 'MUP14', 'MUP15', 'MUP16', 'MUP17', 'MUP19', 'MUP21', 'UGT2B36', 'ALB', 'CYP3A16', 'CYP3A41B', 'CYP3A44', 'CYP3A25', 'CYP3A59', 'FABP1', 'SLCO1B2', 'CYP2B9', 'HAMP2', 'HAMP', 'HPX',…	[['TF'], ['TF'], ['TF'], ['TF'], ['TF'], ['TF'], ['TF'], ['TF'], ['TF'], ['TF'], ['TF'], ['TF'], ['TF'], ['TF'], ['TF'], ['TF'], ['TF'], ['TF'], ['TF'], ['TF'], ['TF'], ['TF'], ['TF'], ['TF'], ['TF'], ['TF'], ['TF'], ['TF'], ['TF'], ['TF'], ['TF'], ['TF'], ['TF'], ['TF'], ['TF'], ['TF'], ['TF'], ['TF'], ['TF'], ['TF'], ['TF'], ['TF'], ['TF'], ['TF'], ['TF'], ['TF'], ['TF']]
TF	TF:M01131	Factor: Sox-10; motif: CWTTGTN	0.017188	TRUE	Factor: Sox-10; motif: CWTTGTN	11454	110	80	21700	0.727273	0.00698446	query_1	['TF:M00000']	['APOA2', 'ARG1', 'PLA2G12B', 'AMDHD1', 'INHBE', 'INHBC', 'RDH7', 'APON', 'LEAP2', 'ASGR1', 'SLC10A1', 'SERPINA1B', 'SERPINA1C', 'SERPINA3K', 'F12', 'LECT2', 'ITIH4', 'MAT1A', 'C9', 'CYP2D10', 'CYP2D40', 'AHSG', 'CPN2', 'PLG', 'PGLYRP2', 'ABCG5', 'ABCG8', 'CYP2C29', 'CYP2C39', 'CYP2C67', 'CYP2C68', 'CYP2C40', 'CYP2C37', 'CYP2C54', 'CYP2C50', 'HC', 'F2', 'ASIC5', 'FGG', 'FGB', 'MUP7', 'MUP8', 'MUP…	[['TF'], ['TF'], ['TF'], ['TF'], ['TF'], ['TF'], ['TF'], ['TF'], ['TF'], ['TF'], ['TF'], ['TF'], ['TF'], ['TF'], ['TF'], ['TF'], ['TF'], ['TF'], ['TF'], ['TF'], ['TF'], ['TF'], ['TF'], ['TF'], ['TF'], ['TF'], ['TF'], ['TF'], ['TF'], ['TF'], ['TF'], ['TF'], ['TF'], ['TF'], ['TF'], ['TF'], ['TF'], ['TF'], ['TF'], ['TF'], ['TF'], ['TF'], ['TF'], ['TF'], ['TF'], ['TF'], ['TF'], ['TF'], ['TF'], ['TF']…
TF	TF:M03857	Factor: TCF-1; motif: CTTTGW	0.0179952	TRUE	Factor: TCF-1; motif: CTTTGW	16776	110	102	21700	0.927273	0.00608011	query_1	['TF:M00000']	['CPS1', 'AGXT', 'APOA2', 'APCS', 'ARG1', 'SULT3A1', 'PLA2G12B', 'AMDHD1', 'ANAPC15-PS', 'INHBE', 'INHBC', 'RDH7', 'HSD17B6', 'APON', 'APOF', 'LEAP2', 'ASGR1', 'SLC10A1', 'SERPINA1B', 'SERPINA1C', 'SERPINA11', 'SERPINA3K', 'AKR1C6', 'F12', 'LECT2', 'ITIH4', 'GDF2', 'MAT1A', 'C9', 'CYP2D10', 'CYP2D13', 'CYP2D40', 'AHSG', 'CPN2', 'PLG', 'PGLYRP2', 'ABCG5', 'ABCG8', 'MBL2', 'CYP2C29', 'CYP2C39', 'CY…	[['TF'], ['TF'], ['TF'], ['TF'], ['TF'], ['TF'], ['TF'], ['TF'], ['TF'], ['TF'], ['TF'], ['TF'], ['TF'], ['TF'], ['TF'], ['TF'], ['TF'], ['TF'], ['TF'], ['TF'], ['TF'], ['TF'], ['TF'], ['TF'], ['TF'], ['TF'], ['TF'], ['TF'], ['TF'], ['TF'], ['TF'], ['TF'], ['TF'], ['TF'], ['TF'], ['TF'], ['TF'], ['TF'], ['TF'], ['TF'], ['TF'], ['TF'], ['TF'], ['TF'], ['TF'], ['TF'], ['TF'], ['TF'], ['TF'], ['TF']…
GO:BP	GO:0006879	intracellular iron ion homeostasis	0.0186172	TRUE	"A homeostatic process involved in the maintenance of a steady state level of iron ions within a cell." [GOC:ai, GOC:mah]	70	104	5	25907	0.0480769	0.0714286	query_1	['GO:0030003', 'GO:0098771']	['GDF2', 'TMPRSS6', 'HAMP2', 'HAMP', 'HPX']	[['TAS'], ['IMP'], ['ISO', 'IBA', 'IEA'], ['IDA', 'ISO', 'IBA', 'IEA'], ['IEA']]
TF	TF:M01869	Factor: C/EBPgamma; motif: NRTKRSRMAAKN	0.0187864	TRUE	Factor: C/EBPgamma; motif: NRTKRSRMAAKN	3527	110	36	21700	0.327273	0.010207	query_1	['TF:M00000']	['CPS1', 'ARG1', 'SULT3A1', 'APON', 'CPN2', 'MBL2', 'CYP2C29', 'CYP2C39', 'CYP2C40', 'CYP2C37', 'CYP2C50', 'FGG', 'MUP7', 'MUP8', 'MUP9', 'MUP10', 'MUP22', 'MUP13', 'MUP14', 'MUP15', 'MUP16', 'MUP17', 'MUP19', 'MUP21', 'UGT2B1', 'ALB', 'CYP3A16', 'CYP3A41B', 'CYP3A44', 'URAD', 'SULT2A1', 'HAMP2', 'FGL1', 'CES3B', 'MST1', 'F9']	[['TF'], ['TF'], ['TF'], ['TF'], ['TF'], ['TF'], ['TF'], ['TF'], ['TF'], ['TF'], ['TF'], ['TF'], ['TF'], ['TF'], ['TF'], ['TF'], ['TF'], ['TF'], ['TF'], ['TF'], ['TF'], ['TF'], ['TF'], ['TF'], ['TF'], ['TF'], ['TF'], ['TF'], ['TF'], ['TF'], ['TF'], ['TF'], ['TF'], ['TF'], ['TF'], ['TF']]
GO:BP	GO:0006959	humoral immune response	0.0196112	TRUE	"An immune response mediated through a body fluid." [GOC:hb, ISBN:0198506732]	258	104	8	25907	0.0769231	0.0310078	query_1	['GO:0006955']	['LEAP2', 'WFDC21', 'C9', 'MBL2', 'HC', 'F2', 'FGB', 'HPX']	[['IBA'], ['IBA'], ['IBA', 'IEA'], ['IDA', 'IMP', 'IGI', 'ISO', 'IEA'], ['IEA'], ['IEA'], ['IEA'], ['IMP']]
WP	WP:WP2316	PPAR signaling pathway	0.0197121	TRUE	PPAR signaling pathway	81	38	5	4533	0.131579	0.0617284	query_1	['WP:000000']	['APOA2', 'CYP7A1', 'FABP1', 'APOA5', 'CYP8B1']	[['WP'], ['WP'], ['WP'], ['WP'], ['WP']]
GO:MF	GO:0061134	peptidase regulator activity	0.0203637	TRUE	"Binds to and modulates the activity of a peptidase, any enzyme that catalyzes the hydrolysis peptide bonds." [GOC:dph, GOC:tb]	270	110	8	24018	0.0727273	0.0296296	query_1	['GO:0008233', 'GO:0030234']	['WFDC21', 'SERPINA1B', 'SERPINA1C', 'SERPINA11', 'SERPINA3K', 'ITIH4', 'AHSG', 'HC']	[['IBA', 'IEA'], ['IMP', 'ISO', 'IBA', 'IEA'], ['IEA'], ['IEA'], ['IEA'], ['IEA'], ['IBA', 'IEA'], ['IEA']]
TF	TF:M02026	Factor: MEF-2D; motif: WAAATAR	0.0213499	TRUE	Factor: MEF-2D; motif: WAAATAR	9069	110	68	21700	0.618182	0.00749807	query_1	['TF:M00000']	['NR1I3', 'APOA2', 'APCS', 'ARG1', 'SULT3A1', 'PLA2G12B', 'ANAPC15-PS', 'INHBE', 'APON', 'LEAP2', 'SLC10A1', 'SERPINA3K', 'LECT2', 'C9', 'PLG', 'PGLYRP2', 'MBL2', 'CYP2C29', 'CYP2C67', 'CYP2C68', 'CYP2C40', 'CYP2C37', 'CYP2C54', 'CYP2C50', 'CYP2C70', 'F2', 'ASIC5', 'FGB', 'CYP7A1', 'MUP7', 'MUP8', 'MUP9', 'MUP10', 'MUP22', 'MUP13', 'MUP14', 'MUP15', 'MUP16', 'MUP17', 'MUP19', 'MUP20', 'UGT2B1', '…	[['TF'], ['TF'], ['TF'], ['TF'], ['TF'], ['TF'], ['TF'], ['TF'], ['TF'], ['TF'], ['TF'], ['TF'], ['TF'], ['TF'], ['TF'], ['TF'], ['TF'], ['TF'], ['TF'], ['TF'], ['TF'], ['TF'], ['TF'], ['TF'], ['TF'], ['TF'], ['TF'], ['TF'], ['TF'], ['TF'], ['TF'], ['TF'], ['TF'], ['TF'], ['TF'], ['TF'], ['TF'], ['TF'], ['TF'], ['TF'], ['TF'], ['TF'], ['TF'], ['TF'], ['TF'], ['TF'], ['TF'], ['TF'], ['TF'], ['TF']…
TF	TF:M01107	Factor: RUSH-1alpha; motif: NNMCWTNKNN	0.0217809	TRUE	Factor: RUSH-1alpha; motif: NNMCWTNKNN	4164	110	40	21700	0.363636	0.00960615	query_1	['TF:M00000']	['CPS1', 'APOA2', 'SULT3A1', 'HSD17B6', 'ITIH4', 'C9', 'CYP2D13', 'CYP2D40', 'PLG', 'ABCG5', 'ABCG8', 'CYP2C29', 'MUP7', 'MUP8', 'MUP9', 'MUP10', 'MUP22', 'MUP13', 'MUP14', 'MUP15', 'MUP16', 'MUP17', 'MUP19', 'MUP3', 'MUP21', 'UGT2B1', 'UGT2B36', 'CYP3A25', 'CYP3A59', 'GNGT1', 'FABP1', 'HPX', 'FGL1', 'CES1C', 'CES3A', 'CES3B', 'TAT', 'CYP8B1', 'OTC', 'F9']	[['TF'], ['TF'], ['TF'], ['TF'], ['TF'], ['TF'], ['TF'], ['TF'], ['TF'], ['TF'], ['TF'], ['TF'], ['TF'], ['TF'], ['TF'], ['TF'], ['TF'], ['TF'], ['TF'], ['TF'], ['TF'], ['TF'], ['TF'], ['TF'], ['TF'], ['TF'], ['TF'], ['TF'], ['TF'], ['TF'], ['TF'], ['TF'], ['TF'], ['TF'], ['TF'], ['TF'], ['TF'], ['TF'], ['TF'], ['TF']]
TF	TF:M01712	Factor: CRX; motif: YTAATC	0.0220596	TRUE	Factor: CRX; motif: YTAATC	14706	110	94	21700	0.854545	0.00639195	query_1	['TF:M00000']	['CPS1', 'APOA2', 'APCS', 'ARG1', 'SULT3A1', 'PLA2G12B', 'AMDHD1', 'ANAPC15-PS', 'INHBE', 'RDH7', 'HSD17B6', 'APON', 'APOF', 'LEAP2', 'ASGR1', 'WFDC21', 'SLC10A1', 'SERPINA11', 'SERPINA3K', 'F12', 'LECT2', 'ITIH4', 'MAT1A', 'C9', 'TMPRSS6', 'CYP2D10', 'CYP2D13', 'CYP2D40', 'AHSG', 'CPN2', 'PLG', 'PGLYRP2', 'ABCG5', 'ABCG8', 'MBL2', 'CYP2C29', 'CYP2C39', 'CYP2C67', 'CYP2C68', 'CYP2C40', 'CYP2C37',…	[['TF'], ['TF'], ['TF'], ['TF'], ['TF'], ['TF'], ['TF'], ['TF'], ['TF'], ['TF'], ['TF'], ['TF'], ['TF'], ['TF'], ['TF'], ['TF'], ['TF'], ['TF'], ['TF'], ['TF'], ['TF'], ['TF'], ['TF'], ['TF'], ['TF'], ['TF'], ['TF'], ['TF'], ['TF'], ['TF'], ['TF'], ['TF'], ['TF'], ['TF'], ['TF'], ['TF'], ['TF'], ['TF'], ['TF'], ['TF'], ['TF'], ['TF'], ['TF'], ['TF'], ['TF'], ['TF'], ['TF'], ['TF'], ['TF'], ['TF']…
KEGG	KEGG:01230	Biosynthesis of amino acids	0.0220915	TRUE	Biosynthesis of amino acids	78	69	5	9330	0.0724638	0.0641026	query_1	['KEGG:00000']	['CPS1', 'ARG1', 'MAT1A', 'SDS', 'OTC']	[['KEGG'], ['KEGG'], ['KEGG'], ['KEGG'], ['KEGG']]
TF	TF:M00095	Factor: CDP; motif: CCAATAATCGAT	0.0223572	TRUE	Factor: CDP; motif: CCAATAATCGAT	10474	110	75	21700	0.681818	0.00716059	query_1	['TF:M00000']	['CPS1', 'AGXT', 'NR1I3', 'APCS', 'ARG1', 'SULT3A1', 'PLA2G12B', 'AMDHD1', 'INHBC', 'APON', 'LEAP2', 'ASGR1', 'WFDC21', 'SLC10A1', 'SERPINA1B', 'SERPINA1C', 'SERPINA11', 'AKR1C6', 'LECT2', 'ITIH4', 'C9', 'AHSG', 'PGLYRP2', 'ABCG5', 'ABCG8', 'MBL2', 'CYP2C29', 'CYP2C39', 'CYP2C67', 'CYP2C68', 'CYP2C40', 'CYP2C37', 'CYP2C54', 'CYP2C50', 'CYP2C70', 'HC', 'TDO2', 'ASIC5', 'CYP7A1', 'MUP7', 'MUP8', 'M…	[['TF'], ['TF'], ['TF'], ['TF'], ['TF'], ['TF'], ['TF'], ['TF'], ['TF'], ['TF'], ['TF'], ['TF'], ['TF'], ['TF'], ['TF'], ['TF'], ['TF'], ['TF'], ['TF'], ['TF'], ['TF'], ['TF'], ['TF'], ['TF'], ['TF'], ['TF'], ['TF'], ['TF'], ['TF'], ['TF'], ['TF'], ['TF'], ['TF'], ['TF'], ['TF'], ['TF'], ['TF'], ['TF'], ['TF'], ['TF'], ['TF'], ['TF'], ['TF'], ['TF'], ['TF'], ['TF'], ['TF'], ['TF'], ['TF'], ['TF']…
KEGG	KEGG:04975	Fat digestion and absorption	0.0226329	TRUE	Fat digestion and absorption	43	69	4	9330	0.057971	0.0930233	query_1	['KEGG:00000']	['PLA2G12B', 'ABCG5', 'ABCG8', 'FABP1']	[['KEGG'], ['KEGG'], ['KEGG'], ['KEGG']]
GO:BP	GO:0009064	glutamine family amino acid metabolic process	0.024466	TRUE	"The chemical reactions and pathways involving amino acids of the glutamine family, comprising arginine, glutamate, glutamine and proline." [GOC:ai]	74	104	5	25907	0.0480769	0.0675676	query_1	['GO:0170033', 'GO:0170039']	['CPS1', 'ARG1', 'AMDHD1', 'TAT', 'OTC']	[['IBA', 'IEA'], ['ISO', 'IBA'], ['IEA'], ['IDA', 'IEA'], ['IBA', 'IEA']]
GO:BP	GO:0009725	response to hormone	0.0262949	TRUE	"Any process that results in a change in state or activity of a cell or an organism (in terms of movement, secretion, enzyme production, gene expression, etc.) as a result of a hormone stimulus." [GOC:jl]	1016	104	15	25907	0.144231	0.0147638	query_1	['GO:0009719', 'GO:0042221']	['CPS1', 'AGXT', 'SLC10A1', 'SERPINA1B', 'SERPINA1C', 'AKR1C6', 'AHSG', 'FGB', 'MUP9', 'MUP16', 'MUP19', 'UGT2B1', 'SLCO1B2', 'TAT', 'OTC']	[['IEA'], ['ISO', 'IEA'], ['IEA'], ['IDA', 'IEA'], ['IEA'], ['ISO'], ['ISO'], ['IEA'], ['IEA'], ['IEA'], ['IEA'], ['IEA'], ['IEA'], ['ISO', 'IEA'], ['IEA']]
TF	TF:M01420_1	Factor: Ncx; motif: NAATNAATTAATAANWW; match class: 1	0.0276822	TRUE	Factor: Ncx; motif: NAATNAATTAATAANWW; match class: 1	2711	110	30	21700	0.272727	0.011066	query_1	['TF:M01420']	['SULT3A1', 'AKR1C6', 'F12', 'LECT2', 'CYP2C39', 'CYP2C67', 'CYP2C68', 'CYP2C40', 'CYP2C54', 'TDO2', 'ASIC5', 'CYP7A1', 'MUP7', 'MUP8', 'MUP9', 'MUP10', 'MUP22', 'MUP13', 'MUP14', 'MUP15', 'MUP16', 'MUP17', 'MUP19', 'MUP20', 'MUP3', 'MUP21', 'ALB', 'SULT2A8', 'FGL1', 'TAT']	[['TF'], ['TF'], ['TF'], ['TF'], ['TF'], ['TF'], ['TF'], ['TF'], ['TF'], ['TF'], ['TF'], ['TF'], ['TF'], ['TF'], ['TF'], ['TF'], ['TF'], ['TF'], ['TF'], ['TF'], ['TF'], ['TF'], ['TF'], ['TF'], ['TF'], ['TF'], ['TF'], ['TF'], ['TF'], ['TF']]
TF	TF:M01888	Factor: Smad3; motif: NGNCAGACASNNN	0.0282661	TRUE	Factor: Smad3; motif: NGNCAGACASNNN	5680	110	49	21700	0.445455	0.00862676	query_1	['TF:M00000']	['CPS1', 'APCS', 'PLA2G12B', 'AMDHD1', 'INHBC', 'RDH7', 'HSD17B6', 'APON', 'WFDC21', 'SERPINA11', 'SERPINA3K', 'C9', 'TMPRSS6', 'PGLYRP2', 'ABCG5', 'ABCG8', 'MBL2', 'CYP2C40', 'HC', 'TDO2', 'MUP7', 'MUP8', 'MUP9', 'MUP10', 'MUP22', 'MUP13', 'MUP14', 'MUP15', 'MUP16', 'MUP17', 'MUP19', 'UGT2B35', 'CYP3A16', 'CYP3A11', 'CYP3A25', 'CYP3A59', 'GNGT1', 'PON1', 'SLCO1B2', 'CYP2A22', 'CYP2A12', 'HAMP2',…	[['TF'], ['TF'], ['TF'], ['TF'], ['TF'], ['TF'], ['TF'], ['TF'], ['TF'], ['TF'], ['TF'], ['TF'], ['TF'], ['TF'], ['TF'], ['TF'], ['TF'], ['TF'], ['TF'], ['TF'], ['TF'], ['TF'], ['TF'], ['TF'], ['TF'], ['TF'], ['TF'], ['TF'], ['TF'], ['TF'], ['TF'], ['TF'], ['TF'], ['TF'], ['TF'], ['TF'], ['TF'], ['TF'], ['TF'], ['TF'], ['TF'], ['TF'], ['TF'], ['TF'], ['TF'], ['TF'], ['TF'], ['TF'], ['TF']]
TF	TF:M00802	Factor: Pit-1; motif: NMTTCATAAWTATWNMNA	0.0293235	TRUE	Factor: Pit-1; motif: NMTTCATAAWTATWNMNA	6376	110	53	21700	0.481818	0.00831242	query_1	['TF:M00000']	['APOA2', 'APCS', 'ARG1', 'SULT3A1', 'LECT2', 'TMPRSS6', 'CYP2D13', 'CPN2', 'CYP2C29', 'CYP2C39', 'CYP2C67', 'CYP2C68', 'CYP2C40', 'CYP2C37', 'CYP2C50', 'CYP2C70', 'HC', 'ASIC5', 'FGG', 'CYP7A1', 'MUP7', 'MUP8', 'MUP9', 'MUP10', 'MUP22', 'MUP13', 'MUP14', 'MUP15', 'MUP16', 'MUP17', 'MUP19', 'MUP20', 'MUP21', 'UGT2B1', 'UGT2B35', 'UGT2B36', 'ALB', 'CYP3A16', 'CYP3A41B', 'CYP3A44', 'CYP3A11', 'CYP3…	[['TF'], ['TF'], ['TF'], ['TF'], ['TF'], ['TF'], ['TF'], ['TF'], ['TF'], ['TF'], ['TF'], ['TF'], ['TF'], ['TF'], ['TF'], ['TF'], ['TF'], ['TF'], ['TF'], ['TF'], ['TF'], ['TF'], ['TF'], ['TF'], ['TF'], ['TF'], ['TF'], ['TF'], ['TF'], ['TF'], ['TF'], ['TF'], ['TF'], ['TF'], ['TF'], ['TF'], ['TF'], ['TF'], ['TF'], ['TF'], ['TF'], ['TF'], ['TF'], ['TF'], ['TF'], ['TF'], ['TF'], ['TF'], ['TF'], ['TF']…
GO:BP	GO:1904730	negative regulation of intestinal lipid absorption	0.0319215	TRUE	"Any process that stops, prevents or reduces the frequency, rate or extent of intestinal lipid absorption." [GO_REF:0000058, GOC:TermGenie, PMID:18768481]	2	104	2	25907	0.0192308	1	query_1	['GO:0098856', 'GO:1904479', 'GO:1904729']	['ABCG5', 'ABCG8']	[['IEA'], ['IEA']]
GO:BP	GO:0010949	negative regulation of intestinal phytosterol absorption	0.0319215	TRUE	"Any process that stops, prevents, or reduces the frequency, rate or extent of the directed movement of phytosterols into the blood by absorption from the small intestine." [GOC:BHF, GOC:dph, GOC:tb]	2	104	2	25907	0.0192308	1	query_1	['GO:0060752', 'GO:1904730']	['ABCG5', 'ABCG8']	[['IEA'], ['IEA']]
GO:BP	GO:0045796	negative regulation of intestinal cholesterol absorption	0.0319215	TRUE	"Any process that stops, prevents, or reduces the frequency, rate or extent of uptake of cholesterol into the blood by absorption from the intestine." [GOC:go_curators]	2	104	2	25907	0.0192308	1	query_1	['GO:0030299', 'GO:0030300', 'GO:1904730']	['ABCG5', 'ABCG8']	[['IEA'], ['IEA']]
GO:BP	GO:0060752	intestinal phytosterol absorption	0.0319215	TRUE	"A process in which phytosterols are taken up from the contents of the intestine." [GOC:dph, GOC:tb]	2	104	2	25907	0.0192308	1	query_1	['GO:0098856']	['ABCG5', 'ABCG8']	[['IEA'], ['IEA']]
TF	TF:M10199	Factor: COUP-TF2; motif: NNARAGGTCANRN	0.0325808	TRUE	Factor: COUP-TF2; motif: NNARAGGTCANRN	2734	110	30	21700	0.272727	0.0109729	query_1	['TF:M00000']	['NR1I3', 'APCS', 'LEAP2', 'SLC10A1', 'MAT1A', 'PLG', 'CYP2C29', 'CYP2C40', 'CYP2C37', 'CYP2C70', 'FGG', 'MUP7', 'MUP8', 'MUP9', 'MUP10', 'MUP22', 'MUP13', 'MUP14', 'MUP15', 'MUP16', 'MUP17', 'MUP19', 'UGT2B36', 'CYP3A41B', 'CYP3A44', 'CYP3A25', 'CYP3A59', 'SULT2A8', 'CYP2A22', 'F9']	[['TF'], ['TF'], ['TF'], ['TF'], ['TF'], ['TF'], ['TF'], ['TF'], ['TF'], ['TF'], ['TF'], ['TF'], ['TF'], ['TF'], ['TF'], ['TF'], ['TF'], ['TF'], ['TF'], ['TF'], ['TF'], ['TF'], ['TF'], ['TF'], ['TF'], ['TF'], ['TF'], ['TF'], ['TF'], ['TF']]
KEGG	KEGG:00220	Arginine biosynthesis	0.0335526	TRUE	Arginine biosynthesis	20	69	3	9330	0.0434783	0.15	query_1	['KEGG:00000']	['CPS1', 'ARG1', 'OTC']	[['KEGG'], ['KEGG'], ['KEGG']]
GO:BP	GO:0009056	catabolic process	0.0344035	TRUE	"A cellular process consisting of the biochemical pathways by which a living organism breaks down substances. This includes the breakdown of carbon compounds with the liberation of energy for use by the cell or organism." [ISBN:0198547684]	2530	104	25	25907	0.240385	0.00988142	query_1	['GO:0008152']	['CPS1', 'AGXT', 'APOA2', 'ARG1', 'PLA2G12B', 'AMDHD1', 'HSD17B6', 'MAT1A', 'PLG', 'PGLYRP2', 'TDO2', 'CYP7A1', 'UGT2B1', 'SDS', 'URAD', 'PON1', 'FABP1', 'SULT2A8', 'HAMP', 'CES1C', 'TAT', 'APOA5', 'CYP1A2', 'OTC', 'RGN']	[['IEA'], ['IEA'], ['IEA'], ['ISO', 'IBA'], ['IEA'], ['IBA', 'IEA'], ['ISS', 'IEA'], ['ISS', 'IEA'], ['ISO'], ['IEA'], ['ISS', 'ISO', 'IBA', 'IEA'], ['IDA', 'ISS', 'ISO', 'IEA'], ['ISO', 'IEA'], ['IBA', 'IEA'], ['IDA', 'IBA', 'IEA'], ['IEA'], ['ISO', 'IEA'], ['IDA', 'IEA'], ['IDA', 'IEA'], ['IBA'], ['IDA', 'IBA', 'IEA'], ['IEA'], ['IEA'], ['IEA'], ['ISO', 'IEA']]
GO:BP	GO:1904729	regulation of intestinal lipid absorption	0.0349105	TRUE	"Any process that modulates the frequency, rate or extent of intestinal lipid absorption." [GO_REF:0000058, GOC:TermGenie, PMID:18768481]	13	104	3	25907	0.0288462	0.230769	query_1	['GO:0098856', 'GO:1904478']	['APOA2', 'ABCG5', 'ABCG8']	[['IMP'], ['IEA'], ['IEA']]
GO:MF	GO:0008390	testosterone 16-alpha-hydroxylase activity	0.0361453	TRUE	"Catalysis of the reaction: O2 + reduced [NADPH--hemoprotein reductase] + testosterone = 16alpha,17beta-dihydroxyandrost-4-en-3-one + H+ + H2O + oxidized [NADPH--hemoprotein reductase]." [RHEA:53196]	3	110	2	24018	0.0181818	0.666667	query_1	['GO:0008395', 'GO:0016712']	['CYP3A25', 'CYP3A59']	[['ISO'], ['ISO']]
GO:MF	GO:0071614	linoleic acid epoxygenase activity	0.0361453	TRUE	"Catalysis of an NADPH- and oxygen-dependent reaction that converts linoleic acid to a cis-epoxyoctadecenoic acid." [GOC:BHF, PMID:11042099]	3	110	2	24018	0.0181818	0.666667	query_1	['GO:0004497', 'GO:0016705']	['CYP2C54', 'CYP2C50']	[['IDA'], ['IDA']]
TF	TF:M07057	Factor: Pitx3; motif: GATTANA	0.0376768	TRUE	Factor: Pitx3; motif: GATTANA	2898	110	31	21700	0.281818	0.010697	query_1	['TF:M00000']	['ARG1', 'PLA2G12B', 'HSD17B6', 'SERPINA11', 'CPN2', 'PLG', 'CYP2C39', 'CYP2C37', 'F2', 'FGB', 'MUP7', 'MUP8', 'MUP9', 'MUP10', 'MUP22', 'MUP13', 'MUP14', 'MUP15', 'MUP16', 'MUP17', 'MUP19', 'MUP20', 'URAD', 'PON1', 'CLEC4F', 'SULT2A1', 'SULT2A8', 'FGL1', 'CES1C', 'MST1', 'OTC']	[['TF'], ['TF'], ['TF'], ['TF'], ['TF'], ['TF'], ['TF'], ['TF'], ['TF'], ['TF'], ['TF'], ['TF'], ['TF'], ['TF'], ['TF'], ['TF'], ['TF'], ['TF'], ['TF'], ['TF'], ['TF'], ['TF'], ['TF'], ['TF'], ['TF'], ['TF'], ['TF'], ['TF'], ['TF'], ['TF'], ['TF']]
KEGG	KEGG:04979	Cholesterol metabolism	0.0406251	TRUE	Cholesterol metabolism	50	69	4	9330	0.057971	0.08	query_1	['KEGG:00000']	['APOA2', 'ABCG5', 'ABCG8', 'CYP7A1']	[['KEGG'], ['KEGG'], ['KEGG'], ['KEGG']]
KEGG	KEGG:03320	PPAR signaling pathway	0.040796	TRUE	PPAR signaling pathway	89	69	5	9330	0.0724638	0.0561798	query_1	['KEGG:00000']	['APOA2', 'CYP7A1', 'FABP1', 'APOA5', 'CYP8B1']	[['KEGG'], ['KEGG'], ['KEGG'], ['KEGG'], ['KEGG']]
TF	TF:M02016	Factor: HNF-4alpha; motif: GNNCAAAGKYCANNN	0.0419662	TRUE	Factor: HNF-4alpha; motif: GNNCAAAGKYCANNN	2914	110	31	21700	0.281818	0.0106383	query_1	['TF:M00000']	['NR1I3', 'APOA2', 'ASGR1', 'F12', 'TMPRSS6', 'CYP2D10', 'CYP2D13', 'CYP2D40', 'AHSG', 'CPN2', 'CYP2C54', 'F2', 'ASIC5', 'FGB', 'MUP20', 'CYP3A16', 'CYP3A41B', 'CYP3A44', 'CYP3A25', 'CYP3A59', 'URAD', 'FABP1', 'CLEC4F', 'SLCO1B2', 'CYP2A22', 'CYP2A12', 'CES1C', 'CYP1A2', 'CYP8B1', 'OTC', 'RGN']	[['TF'], ['TF'], ['TF'], ['TF'], ['TF'], ['TF'], ['TF'], ['TF'], ['TF'], ['TF'], ['TF'], ['TF'], ['TF'], ['TF'], ['TF'], ['TF'], ['TF'], ['TF'], ['TF'], ['TF'], ['TF'], ['TF'], ['TF'], ['TF'], ['TF'], ['TF'], ['TF'], ['TF'], ['TF'], ['TF'], ['TF']]
TF	TF:M04371	Factor: Hoxd13; motif: SYAATAAAAN	0.0440816	TRUE	Factor: Hoxd13; motif: SYAATAAAAN	1210	110	18	21700	0.163636	0.014876	query_1	['TF:M00000']	['SULT3A1', 'C9', 'MBL2', 'CYP2C29', 'CYP2C50', 'MUP7', 'MUP8', 'MUP9', 'MUP10', 'MUP22', 'MUP13', 'MUP14', 'MUP15', 'MUP16', 'MUP17', 'UGT2B36', 'CYP2B9', 'FGL1']	[['TF'], ['TF'], ['TF'], ['TF'], ['TF'], ['TF'], ['TF'], ['TF'], ['TF'], ['TF'], ['TF'], ['TF'], ['TF'], ['TF'], ['TF'], ['TF'], ['TF'], ['TF']]
TF	TF:M07426	Factor: Nur77; motif: AAAGGTCANNN	0.0476403	TRUE	Factor: Nur77; motif: AAAGGTCANNN	2506	110	28	21700	0.254545	0.0111732	query_1	['TF:M00000']	['CPS1', 'NR1I3', 'APCS', 'MAT1A', 'CPN2', 'CYP2C29', 'CYP2C37', 'TDO2', 'FGG', 'MUP7', 'MUP8', 'MUP9', 'MUP10', 'MUP22', 'MUP13', 'MUP14', 'MUP15', 'MUP16', 'MUP17', 'MUP19', 'UGT2B36', 'CYP3A41B', 'CYP3A44', 'CYP3A25', 'CYP3A59', 'SULT2A8', 'MST1', 'F9']	[['TF'], ['TF'], ['TF'], ['TF'], ['TF'], ['TF'], ['TF'], ['TF'], ['TF'], ['TF'], ['TF'], ['TF'], ['TF'], ['TF'], ['TF'], ['TF'], ['TF'], ['TF'], ['TF'], ['TF'], ['TF'], ['TF'], ['TF'], ['TF'], ['TF'], ['TF'], ['TF'], ['TF']]
TF	TF:M00770_1	Factor: C/EBP; motif: NNNTKNNGNAAN; match class: 1	0.049084	TRUE	Factor: C/EBP; motif: NNNTKNNGNAAN; match class: 1	1220	110	18	21700	0.163636	0.0147541	query_1	['TF:M00770']	['SULT3A1', 'APON', 'CYP7A1', 'MUP7', 'MUP8', 'MUP9', 'MUP10', 'MUP22', 'MUP13', 'MUP14', 'MUP15', 'MUP16', 'MUP17', 'MUP19', 'MUP20', 'MUP3', 'MUP21', 'CYP2B9']	[['TF'], ['TF'], ['TF'], ['TF'], ['TF'], ['TF'], ['TF'], ['TF'], ['TF'], ['TF'], ['TF'], ['TF'], ['TF'], ['TF'], ['TF'], ['TF'], ['TF'], ['TF']]
CORUM	CORUM:3884	Abcg5-Abcg2 complex	0.0499575	TRUE	Abcg5-Abcg2 complex	1	2	1	1082	0.5	1	query_1	['CORUM:0000000']	['ABCG5']	[['CORUM']]

## Sheet: supplementary_table_9
Supplementary table 9- List of genes in cluster 10 and 22 from age specificty analysis in developmental kidney Chen et al. 2025 data
cluster 10	cluster 22
Rgs20	Il17f
St18	Neurl3
Sntg1	Stat4
Gm28822	Ihh
Creg2	Sp140
Il1rl1	A630001G21Rik
Il18r1	Ramp1
Il18rap	St8sia4
Gm37623	Rgs1
Cd28	Ncf2
Icos	Fcgr3
C130026I21Rik	Cd84
A530032D15Rik	Mrc1
Sp110	Apbb1ip
Gpr55	Psd4
Mab21l4	Dhrs9
Gm28187	Pde11a
Inhbb	Itga4
Fcamr	Cd44
Pigr	Gm13936
Fcmr	Bbox1
Ctse	Plcb2
Rab7b	B2m
Lax1	Hdc
Prelp	Siglec1
Ptprc	Hck
Rgs18	Slpi
C730036E19Rik	5031425F14Rik
E330020D12Rik	9230111E07Rik
Zfp648	Kcng1
Cacna1e	Cyp24a1
Fasl	Spo11
Sell	Gm5150
Cd247	Fcgr1
Lmx1a	Tent5c
Sh2d1b1	Cd101
Fcrla	Ngf
Fcgr2b	Gm42679
Fcgr4	Pifo
Arhgap30	AI504432
Cd244a	Bank1
Ly9	4930579F01Rik
Slamf7	Tox
Cd48	Phf24
Slamf6	Npr2
Kcnj9	Gm12426
Slamf9	C8b
Slamf8	Grik3
Ifi206	Csf3r
Ifi214	Tlr12
Ifi213	Lck
Ifi209	Laptm5
Ifi207	Cd52
Ifi204	Myom3
Ifi211	C1qb
Traf3ip3	C1qc
Il2ra	C1qa
C8g	Zfp600
Gm14488	Rex2
Fam78a	Pik3cd
Arhgap15	Cyp51
A930012O16Rik	Fgl2
Gm13707	Sh3bp2
Spi1	Ablim2
Olfr1316	5033403H07Rik
Olfr1318	Slc34a2
Chac1	Tmem156
Slc28a2	Ugt2b5
Il1b	Ugt2b37
Il1bos	Abcg3
Defb29	Gbp8
Matn4	Galnt9
Cass4	Oas2
Zbp1	Oas3
Zfp831	Alox5ap
Gm14406	Creb5
Chrna4	Hpgds
Gm9733	Tnip3
Sirpb1a	Capg
Sirpb1b	Cyp26b1
Sirpb1c	Chst13
Mir124-2hg	Rassf4
Cp	A2m
Gm43549	C3ar1
Fgg	Clec4a2
Tmem154	C5ar1
Fcrl1	Ptgir
Fcrl5	Apoe
Gm15234	Cd79a
Ctss	Tyrobp
5730437C11Rik	Mag
Cd2	Cd33
Ptpn22	Ptpn5
Gm15472	Ctsc
Gm43065	P2ry6
Gm42722	Trim30b
Chil5	4933406I18Rik
Cd53	Abca14
Eps8l3	Itgal
Henmt1	Ptpre
Gm31651	Mgmt
Mcub	Adgra1
Clca3a2	Ins2
Gm42949	Anxa10
Gm31881	Lyl1
Dnaic1	Adcy7
Cd72	Adgrg5
Msmp	Hsd17b2
Pax5	Irf8
Tnfsf8	Gm42047
Skint3	Casp4
Ptafr	Col5a3
Themis2	Dscaml1
Fgr	Il18
Runx3	Rab39
Tnfrsf1b	Hcrtr2
Gm13067	Mei4
Abcb1a	Slc9a9
Abcb1b	Trf
Gm43391	5830418P13Rik
Gm21847	Stx11
Speer4cos	Arhgap45
Cnpy1	Anks1b
Gm15513	Gm47591
Tlr1	Socs2
Rhoh	Lyz2
Stap1	4930484H19Rik
Jchain	Plek
Cxcl1	Rel
Cxcl10	Bcl11a
Gm33370	Adra1b
Spp1	Btnl9
Gm10419	Ltc4s
Selplg	Shroom1
Pilrb2	Ccl2
Gm10874	Mir142hg
Card11	Arl5c
Gpr12	Rundc3a
Flt3	Adam11
Medag	Cd79b
Calcr	Cd300c2
Gm15581	Cd300lf
Hyal5	Sntg2
Tas2r108	Pik3cg
Clec5a	Dgkb
Trbc1	Etv1
Trbc2	Rtn1
Gimap7	Smoc1
Gimap3	Ltbp2
Ghrhr	Batf
Gm30211	Serpina10
Igkc	Pld4
Cd8b1	Hist1h2be
Gm44174	Ripor2
Cd8a	Hk3
Arhgap25	Mctp1
Gm43950	Thbs4
Il5ra	Hmgcr
Hrh1	Naip5
Mkrn2os	Gdf10
Alox5	Rubcnl
Apobec1	Lacc1
Clec4a3	Ccdc122
Clec4b1	Gm6994
Lpar5	Gm49003
Pzp	Anxa13
Klrb1b	Lrrc6
BC035044	Ly6d
Clec2i	Csf2rb2
Clec2g	Csf2rb
Gm15987	Il2rb
Clec12a	Rac2
Klrd1	Gm41414
Klri1	Nrros
Klra2	Gm49662
Plbd1	Sidt1
Gm6614	Cd200r4
Lrmp	4930542D17Rik
Bhlhe41	Epha6
4930528G23Rik	Vgll3
Pirb	Ncam2
Pira2	Gm32357
Lair1	Runx1
Lilra5	Slc22a3
Sult2a3	Mas1
C5ar2	Meiob
Bcl3	Baiap3
Pou2f2	Trp53cor1
Cyp2b9	Fgd2
Vmn1r184	Tap1
Gm42375	Tap2
Cyp2a5	BC051142
Cyp2f2	H2-D1
Gm15883	H2-Q4
Fcgbp	H2-Q7
Rinl	H2-Q10
Cd22	Lrg1
Siglece	Dennd1c
Cd37	Fchsd1
Siglech	Kctd16
Snrpn	Unc93b1
Plekhb1	Gstp1
Trim30d	Gstp2
Ric3	Tbc1d10c
Prkcb	Ccdc88b
Il21r	Fermt3
Cd19	Slc15a3
Coro1a	Ms4a14
Spn	Ms4a7
Itgam	Ms4a6c
Itgax	Ms4a6b
5830432E09Rik	Ms4a6d
C030029H02Rik	Dtx4
Urah	Htr7
Gm44626	Gm26618
Csmd1	4930502E18Rik
Gm31371	Gabra3
Gm39157	Eda2r
Gm45321	Il2rg
Gm45589	Cysltr1
2025-03-01	Ptchd1
Npy1r	Gm15155
Nat1
Gdf15
Cyp4f18
Gm30329
Snx20
Mt2
Nlrc5
Cx3cl1
Ces2e
Casp1
Mmp13
Mmp12
Adamts8
Cd3g
Cd3d
Cd3e
Jaml
Il10ra
4833428L15Rik
Pou2af1
B930092H01Rik
Gm39388
Bcl2a1d
Gm2396
Bcl2a1a
Bcl2a1b
Lyzl4
Cxcr6
Ccr2
Ccr5
Zc3h12d
Gm47771
Gm26740
4930401C15Rik
Samd3
Themis
Trdn
D830005E20Rik
Gm48065
Gm35154
Gm47392
Lilr4b
Lilrb4a
Pla2g12b
Itgb2
Trpm2
Gm35101
Glipr1
Ifngas1
Tespa1
Myo1g
Gm11998
Ikzf1
Il9r
Lcp2
Dock2
Gm12153
Gm12159
Itk
Havcr2
Gm12185
Psme2b
9930111J21Rik1
9930111J21Rik2
Ifi47
Cby3
Nlrp3
Kcnj12
Tnfrsf13b
Pik3r5
Mgl2
Cxcl16
Zmynd15
Scimp
Nlrp1a
Nlrp1b
Spns3
Slc13a2os
Slfn8
Slfn1
Ccl5
Tbx21
Gm11611
Ikzf3
Nr1d1
Gm11634
Sectm1a
Gm48616
Gm15524
5830428M24Rik
Gm4756
Gm39473
Gpr65
Gpr68
Asb2
Gm15523
Serpina1d
Serpina1a
Gpr132
Igha
Ighg2b
Ighd
Ighm
Ptprn2
Gm48530
Gm35190
Akr1c20
Gm35330
Tcrg-C4
Gpr141
Irf4
Ly86
Gm34084
Gm8765
Hrh2
Tifab
Gm5086
Naip6
Naip1
Cd180
Gm21188
BC147527
D030051J21Rik
Gm47758
Gm47782
Itih3
Tmem273
Wdfy4
Arhgap22
Gm7233
Gm8126
Gm9732
Gm5799
Gm21154
Rnase6
Trac
Gjb2
Phf11a
Blk
Nuggc
Cysltr2
Epsti1
D130009I18Rik
C6
C7
Fyb
Il7r
G930009F23Rik
Gm2682
4930402D18Rik
Tmem71
Sla
Psca
Them6
Ly6g6g
Gm39556
Apol9a
Apol10b
Apol9b
Ncf4
Cyth4
Grap2
Cyp2d12
Bin2
Itgb7
Nckap1l
Gm49504
Dnase1
Ciita
1700003L19Rik
B830017H08Rik
2010309G21Rik
Iglc1
Iglc3
Iglc2
Gm43388
Dgkg
Cd86
Hcls1
Btla
Cd96
Rbm11
Gm45030
Gm36363
Tagap
Ccr6
Gm34510
Vmn2r96
Vmn1r229
Ubash3a
2310015A16Rik
Rasal3
Cyp4f15
Myo1f
H2-K1
H2-DMb1
Psmb9
Psmb8
H2-Ob
H2-Ab1
H2-Aa
Gm20513
H2-Eb1
H2-Eb2
C4b
Ltb
H2-Q6
Gm19684
Gm20429
H2-M3
Adgre4
C3
Vav1
Adgre1
Gm2629
Cd14
Pcdha1
3222401L13Rik
F830016B08Rik
Cd74
Csf1r
Gm9949
Ptprcap
Cd5
Cd6
AW112010
Ms4a1
Ms4a4c
Ms4a4b
BE692007
Gm8369
Ms4a4d
Mpeg1
Aldh1a1
Aldh1a7
Gda
Pdcd1lg2
Gm36860
Gm41836
A830019P07Rik
Ankrd1
Cyp2c68
Pik3ap1
Cyp2c23
Scd1
Cybb
Maob
Sh2d1a
Adgrg4
Fgf13
Xlr4a
Gm14762
5430427O19Rik
Mageb18
Tlr13
P2ry10
Gpr174
Btk
Gm15232
Tlr8
Tlr7
AC125149.3
AC133103.1
Csprs

[truncated: 3 more sheets: supplementary_table_10, supplementary_table_11, supplementary_table_12]
